# Supplementary material for: Global Identification and Characterization of C2 Domain-Containing Proteins Associated with Abiotic Stress Response in Rice (Oryza sativa L.)
Source: Int J Mol Sci. 2022 Feb 17;23(4):2221. doi: 10.3390/ijms23042221 (PMC8875736; doi:10.3390/ijms23042221)
Supplement: Supplementary file 1 [file ijms-23-02221-s001.zip]

Archive with 17 entries (16 files):
- ijms-1596146-supplementary/
- ijms-1596146-supplementary/Figure S1.jpg
- ijms-1596146-supplementary/Figure S10.jpg
- ijms-1596146-supplementary/Figure S11.jpg
- ijms-1596146-supplementary/Figure S12.jpg
- ijms-1596146-supplementary/Figure S13.jpg
- ijms-1596146-supplementary/Figure S14.jpg
- ijms-1596146-supplementary/Figure S15.jpg
- ijms-1596146-supplementary/Figure S2.jpg
- ijms-1596146-supplementary/Figure S3.jpg
- ijms-1596146-supplementary/Figure S4.jpg
- ijms-1596146-supplementary/Figure S5.jpg
- ijms-1596146-supplementary/Figure S6.jpg
- ijms-1596146-supplementary/Figure S7.jpg
- ijms-1596146-supplementary/Figure S8.jpg
- ijms-1596146-supplementary/Figure S9.jpg
- ijms-1596146-supplementary/Supplement Table.xlsx
