# Supplementary material for: Global Identification and Characterization of C2 Domain-Containing Proteins Associated with Abiotic Stress Response in Rice (Oryza sativa L.)
Source: Int J Mol Sci. 2022 Feb 17;23(4):2221. doi: 10.3390/ijms23042221 (PMC8875736; doi:10.3390/ijms23042221)
Supplement: Supplementary file 1 [file ijms-23-02221-s001.zip › ijms-1596146-supplementary/Supplement Table.xlsx]

## Sheet: Table S1
Supplementary Table S1. Identification of OsC2DPs based on Hidden Markov Model
Gene ID	Accession	Start	End	Alignment		Model		Domain Alignment			Full Sequence Alignment		Description
				Start	End	Start	End	c-Evalue	i-Evalue	Score	E-value	Score
LOC_Os07g30020	PF00168	597	711	597	711	1	103	2.3e-23	1.3e-20	75.4	6.7e-83	275.5	anthranilate phosphoribosyltransferase, putative, expressed
LOC_Os04g58720.1	PF00168	598	711	599	711	2	103	1.9e-23	1.1e-20	75.7	4.9e-81	269.5	anthranilate phosphoribosyltransferase, putative, expressed
LOC_Os04g59520	PF00168	289	394	290	382	2	91	2.1e-24	1.2e-21	78.8	1.4e-75	252	anthranilate phosphoribosyltransferase, putative, expressed
LOC_Os05g30750	PF00168	363	474	363	474	1	103	1.4e-25	8.3e-23	82.5	4.4e-73	244	anthranilate phosphoribosyltransferase, putative, expressed
LOC_Os05g35480	PF00168	397	504	397	504	1	103	2.3e-27	1.3e-24	88.3	7.3e-64	214.3	anthranilate phosphoribosyltransferase, putative, expressed
LOC_Os01g40480	PF00168	668	782	669	782	2	103	3.3e-25	1.9e-22	81.3	2.7e-62	209.3	anthranilate phosphoribosyltransferase, putative, expressed
LOC_Os06g41090	PF00168	402	524	402	524	1	103	1.1e-22	6.4e-20	73.2	3.8e-62	208.8	anthranilate phosphoribosyltransferase, putative, expressed
LOC_Os02g57090	PF00168	585	700	585	700	1	103	1.6e-23	8.9e-21	75.9	6.3e-62	208.1	anthranilate phosphoribosyltransferase, putative, expressed
LOC_Os03g44890	PF00168	637	754	638	753	2	102	2.4e-22	1.4e-19	72.2	3.9e-55	186.3	anthranilate phosphoribosyltransferase, putative, expressed
LOC_Os08g20544	PF00168	293	395	293	387	1	94	8.2e-29	4.7e-26	92.9	6.6e-53	179.2	expressed protein
LOC_Os04g55220	PF00168	441	543	441	542	1	102	3.8e-29	2.1e-26	94	1.8e-52	177.8	C2 domain containing protein, expressed
LOC_Os12g08670	PF00168	198	306	200	306	3	103	9.2e-23	5.3e-20	73.5	1.1e-50	172	C2 domain containing protein, expressed
LOC_Os07g07070	PF00168	617	734	618	734	2	103	3.7e-20	2.1e-17	65.1	1.5e-50	171.6	anthranilate phosphoribosyltransferase, putative, expressed
LOC_Os04g39680	PF00168	444	555	444	553	1	101	4.1e-25	2.4e-22	81	9.8e-49	165.7	anthranilate phosphoribosyltransferase, putative, expressed
LOC_Os01g60340	PF00168	260	362	260	356	1	95	1.7e-25	9.7e-23	82.3	1.2e-43	149.4	NTMC2Type1.1 protein, putative, expressed
LOC_Os09g36770	PF00168	260	364	260	357	1	96	3e-26	1.7e-23	84.7	2.4e-42	145.2	NTMC2Type1.2 protein, putative, expressed
LOC_Os06g19400	PF00168	1	105	2	105	2	103	3.8e-27	2.2e-24	87.6	1.3e-41	142.9	GRAM and C2 domains containing protein, putative, expressed
LOC_Os02g25060	PF00168	260	364	260	360	1	99	1.1e-26	6.2e-24	86.1	8.7e-40	137	NTMC2Type1.2 protein, putative, expressed
LOC_Os01g60350	PF00168	244	333	244	320	1	76	2.6e-23	1.5e-20	75.2	6.7e-39	134.2	expressed protein
LOC_Os06g47130	PF00168	127	231	127	219	1	91	9e-23	5.2e-20	73.5	1.2e-38	133.4	C2 domain containing protein, expressed
LOC_Os07g01770	PF00168	6	103	8	95	3	93	2.1e-24	1.2e-21	78.8	1.2e-37	130.1	expressed protein
LOC_Os01g03820	PF00168	479	578	480	578	2	103	1e-21	5.9e-19	70.1	3e-37	128.9	C2 domain containing protein, putative, expressed
LOC_Os02g10630	PF00168	21	124	22	122	2	101	2e-21	1.1e-18	69.2	2.2e-33	116.4	GRAM and C2 domains containing protein, putative, expressed
LOC_Os02g44490	PF00168	366	479	381	479	14	103	3.2e-18	1.8e-15	58.9	4.7e-31	109	anthranilate phosphoribosyltransferase, putative, expressed
LOC_Os03g62410	PF00168	20	157	20	157	1	103	5.9e-33	3.3e-30	106.2	8.1e-31	108.2	phospholipase D, putative, expressed
LOC_Os07g15680	PF00168	16	146	16	146	1	103	1.6e-30	9e-28	98.4	2.2e-28	100.4	phospholipase D, putative, expressed
LOC_Os09g37100	PF00168	23	157	23	157	1	103	4.5e-27	2.5e-24	87.3	6.6e-26	92.4	phospholipase D, putative, expressed
LOC_Os03g02740	PF00168	100	220	100	220	1	103	8.3e-27	4.7e-24	86.5	1.3e-24	88.3	phospholipase D, putative, expressed
LOC_Os02g10480	PF00168	164	274	164	251	1	91	4.7e-27	2.7e-24	87.3	1.6e-24	88	stromal membrane-associated protein, putative, expressed
LOC_Os06g40704	PF00168	165	275	165	253	1	91	6.6e-27	3.8e-24	86.8	2.3e-24	87.5	stromal membrane-associated protein, putative, expressed
LOC_Os10g38060	PF00168	241	365	241	364	1	102	3.1e-26	1.8e-23	84.6	6.3e-24	86.1	phospholipase D, putative, expressed
LOC_Os06g40570	PF00168	1	104	2	103	2	102	3e-24	1.7e-21	78.2	5.7e-23	83	GRAM and C2 domains containing protein, putative, expressed
LOC_Os07g01780	PF00168	6	108	8	95	3	93	1.5e-25	8.8e-23	82.4	6.5e-23	82.8	GTPase activating protein, putative, expressed
LOC_Os05g31720	PF00168	238	339	239	326	2	92	2.6e-25	1.5e-22	81.7	7.9e-23	82.5	stromal membrane-associated protein, putative, expressed
LOC_Os05g30970	PF00168	198	306	204	295	8	93	2.4e-12	1.4e-09	40	1.3e-22	81.9	copine, putative, expressed
LOC_Os07g22640	PF00168	39	141	39	134	1	96	3.5e-25	2e-22	81.2	1.3e-22	81.9	lipid binding protein, putative, expressed
LOC_Os01g72230	PF00168	225	333	226	314	2	93	5.2e-25	3e-22	80.7	1.6e-22	81.6	stromal membrane-associated protein, putative, expressed
LOC_Os09g07800	PF00168	13	112	13	105	1	96	5.4e-25	3.1e-22	80.6	2.1e-22	81.2	expressed protein
LOC_Os03g14700	PF00168	325	427	325	422	1	98	1.1e-24	6.1e-22	79.7	3e-22	80.7	C2 domain containing protein, expressed
LOC_Os07g31720	PF00168	13	123	13	106	1	95	8.8e-25	5e-22	80	3.7e-22	80.4	GTPase activating protein, putative, expressed
LOC_Os02g49070	PF00168	177	283	177	263	1	90	3.2e-24	1.8e-21	78.2	8.6e-22	79.2	ZAC, putative, expressed
LOC_Os01g62430	PF00168	5	111	5	108	1	100	4.5e-24	2.6e-21	77.7	1.8e-21	78.2	C2 domain containing protein, putative, expressed
LOC_Os02g22130	PF00168	7	114	8	93	2	91	1.9e-23	1.1e-20	75.7	7.1e-21	76.3	expressed protein
LOC_Os04g58570	PF00168	4	113	4	93	1	91	8.3e-23	4.7e-20	73.6	3.7e-20	74	C2 domain containing protein, putative, expressed
LOC_Os04g44870	PF00168	4	106	4	97	1	95	2e-22	1.1e-19	72.4	8.8e-20	72.8	C2 domain containing protein, putative, expressed
LOC_Os02g32160	PF00168	55	169	58	161	8	95	2.5e-11	1.4e-08	36.7	4.8e-19	70.4	copine, putative, expressed
LOC_Os02g42710	PF00168	4	106	4	96	1	94	2.9e-21	1.7e-18	68.7	1.3e-18	69	C2 domain containing protein, putative, expressed
LOC_Os01g14050	PF00168	201	302	202	302	2	103	2.4e-20	1.4e-17	65.7	7.9e-18	66.5	C2 domain containing protein, putative, expressed
LOC_Os02g20970	PF00168	305	406	308	405	4	102	7.7e-20	4.4e-17	64.1	2.2e-17	65.1	C2 domain containing protein, putative, expressed
LOC_Os07g31830	PF00168	6	106	7	96	2	92	6.6e-20	3.8e-17	64.3	2.7e-17	64.8	GTPase activating protein, putative, expressed
LOC_Os06g43190	PF00168	6	107	7	97	2	93	5e-18	2.9e-15	58.3	2.1e-15	58.7	retrotransposon protein, putative, unclassified, expressed
LOC_Os09g34130	PF00168	89	187	92	187	4	103	1.9e-17	1.1e-14	56.4	4.8e-15	57.5	GRAM domain containing protein, expressed
LOC_Os02g02790	PF00168	36	176	36	167	1	91	1e-16	5.9e-14	54	5.7e-15	57.3	C2 domain containing protein, expressed
LOC_Os08g38440	PF00168	466	568	467	568	2	103	5.9e-17	3.4e-14	54.8	8.6e-15	56.7	GRAM and C2 domains containing protein, putative, expressed
LOC_Os11g08090	PF00168	1990	2090	1991	2090	2	103	2.1e-16	1.2e-13	53	5.2e-14	54.2	expressed protein
LOC_Os02g58230	PF00168	401	506	401	501	1	98	1.6e-15	9.2e-13	50.2	5.4e-13	51	C2 domain containing protein, putative, expressed
LOC_Os02g39280	PF00168	115	223	117	222	3	102	3.8e-15	2.2e-12	49	9.9e-13	50.1	C2 domain containing protein, putative, expressed
LOC_Os01g07760	PF00168	8	132	8	131	1	102	7.6e-15	4.3e-12	48.1	1.6e-12	49.4	phospholipase D, putative, expressed
LOC_Os04g40070	PF00168	217	318	218	318	2	103	8e-15	4.6e-12	48	2.2e-12	49	GRAM and C2 domains containing protein, putative, expressed
LOC_Os12g37560	PF00168	461	571	462	564	2	94	8.9e-15	5.1e-12	47.8	2.8e-12	48.6	phospholipase C, putative, expressed
LOC_Os03g18010	PF00168	356	466	357	456	2	92	2.4e-14	1.4e-11	46.5	7.2e-12	47.3	phospholipase C, putative, expressed
LOC_Os09g25390	PF00168	13	131	13	131	1	103	2.1e-14	1.2e-11	46.6	7.5e-12	47.3	phospholipase D, putative, expressed
LOC_Os06g40190	PF00168	8	132	8	129	1	100	3.9e-14	2.2e-11	45.8	1.1e-11	46.8	phospholipase D, putative, expressed
LOC_Os06g40170	PF00168	9	133	9	131	1	101	6.2e-14	3.5e-11	45.1	1.3e-11	46.6	phospholipase D, putative, expressed
LOC_Os09g39770	PF00168	6	114	8	105	3	94	4.4e-14	2.5e-11	45.6	1.6e-11	46.2	C2 domain containing protein, putative, expressed
LOC_Os06g40180	PF00168	8	136	8	133	1	100	7.9e-14	4.5e-11	44.8	1.8e-11	46	phospholipase D, putative, expressed
LOC_Os07g49330	PF00168	469	580	470	570	2	92	7.1e-14	4e-11	44.9	1.9e-11	46	phospholipase C, putative, expressed
LOC_Os05g07880	PF00168	8	132	8	132	1	103	1.8e-13	1.1e-10	43.6	4.6e-11	44.7	phospholipase D, putative, expressed
LOC_Os06g11990	PF00168	1004	1104	1004	1095	1	94	2.6e-13	1.5e-10	43.1	8e-11	44	expressed protein
LOC_Os02g57000	PF00168	28	135	29	124	2	92	4.5e-13	2.6e-10	42.3	1.6e-10	43	C2 domain containing protein, putative, expressed
LOC_Os08g44850	PF00168	5	112	7	104	3	94	1.7e-12	9.9e-10	40.5	6.8e-10	41	C2 domain containing protein, putative, expressed
LOC_Os01g70790	PF00168	4	106	5	102	2	96	4.3e-12	2.5e-09	39.2	1.8e-09	39.6	SRC2 protein, putative, expressed
LOC_Os02g44560	PF00168	6	139	44	132	18	96	8.1e-12	4.6e-09	38.3	2.4e-09	39.2	C2 domain containing protein, putative, expressed
LOC_Os03g27370	PF00168	50	150	70	142	23	96	1.2e-11	6.6e-09	37.8	3e-09	38.9	phospholipase D, putative, expressed
LOC_Os07g47390	PF00168	4	109	6	101	3	95	9.9e-11	5.7e-08	34.8	4.2e-08	35.2	C2 domain containing protein, putative, expressed
LOC_Os05g03610	PF00168	466	578	472	569	4	91	2.2e-10	1.3e-07	33.7	5.8e-08	34.8	phospholipase C, putative, expressed
LOC_Os03g09840	PF00168	39	147	39	135	1	92	6e-10	3.5e-07	32.3	1.8e-07	33.2	C2 domain containing protein, putative, expressed
LOC_Os05g05650	PF00168	4	114	6	108	3	97	6.5e-10	3.7e-07	32.2	2.7e-07	32.7	C2 domain containing protein, putative, expressed
LOC_Os01g63470	PF00168	48	156	49	148	2	93	9e-10	5.2e-07	31.7	3.5e-07	32.3	C2 domain containing protein, expressed
LOC_Os07g47400	PF00168	4	109	6	102	3	94	9.7e-10	5.6e-07	31.6	3.8e-07	32.2	SRC2 protein, putative, expressed
LOC_Os01g27190	PF00168	46	156	48	148	3	95	7.2e-09	4.1e-06	28.8	2.5e-06	29.6	C2 domain containing protein, putative, expressed
LOC_Os07g39620	PF00168	27	138	27	126	1	91	2.4e-08	1.4e-05	27.2	7.7e-06	28	C2 domain containing protein, putative, expressed

## Sheet: Table S2
Supplementary Table 2. Gene list and information for OsC2DP gene family
Gene Symbol	RAP-ID	MSU-ID	Chr.	Start	End	Gene Length	Cds Length	PI	MW
OsC2DP1	Os01g0128800	LOC_Os01g03820	Chr1	1597486	1604610	7125	1956	7.71	66142.4
OsC2DP2	Os01g0172400	LOC_Os01g07760	Chr1	3724314	3729284	4971	2439	5.6	92219.3
OsC2DP3	Os01g0242600	LOC_Os01g14050	Chr1	7862001	7867812	5812	2025	5.82	75308.1
OsC2DP4	Os01g0369500	LOC_Os01g27190	Chr1	15160423	15161640	1218	1020	6.83	31498.5
OsC2DP5	Os01g0587300	LOC_Os01g40480	Chr1	22868546	22872149	3604	3243	7.42	119357
OsC2DP6	Os01g0819150	LOC_Os01g60340	Chr1	34902303	34906955	4653	1563	8.49	50328.9
OsC2DP7	Os01g0819300	LOC_Os01g60350	Chr1	34908079	34912602	4524	1548	5.75	58441.9
OsC2DP8	Os01g0841700	LOC_Os01g62430	Chr1	36135811	36137295	1485	570	6.04	17735.8
OsC2DP9	Os01g0853800	LOC_Os01g63470	Chr1	36770986	36772435	1450	984	9.1	35355.7
OsC2DP10	Os01g0934100	LOC_Os01g70790	Chr1	40973255	40974782	1528	1077	8.71	36238.4
OsC2DP11	Os01g0951100	LOC_Os01g72230	Chr1	41882488	41886410	3923	1146	8.52	42706.7
OsC2DP12	Os02g0120200	LOC_Os02g02790	Chr2	1061877	1066213	4337	2733	11.23	99144.3
OsC2DP13	Os02g0198300	LOC_Os02g10480	Chr2	5505016	5508425	3410	963	5.51	35250.9
OsC2DP14	Os02g0199800	LOC_Os02g10630	Chr2	5586939	5593645	6707	3336	8.18	123147
OsC2DP15	Os02g0313700	LOC_Os02g20970	Chr2	12398421	12404925	6505	2217	6.07	80965.9
OsC2DP16	Os02g0327000	LOC_Os02g22130	Chr2	13173639	13176606	2968	498	5.95	18547.6
OsC2DP17	Os02g0448400	LOC_Os02g25060	Chr2	14529662	14537548	7887	1617	6.36	61026.8
OsC2DP18	Os02g0521300	LOC_Os02g32160	Chr2	18994014	19001080	7067	1755	5.26	63830.4
OsC2DP19	Os02g0605400	LOC_Os02g39280	Chr2	23720437	23726180	5744	1578	9.15	50703.8
OsC2DP20	Os02g0640000	LOC_Os02g42710	Chr2	25684044	25687149	3106	432	4.56	15775.7
OsC2DP21	Os02g0663900	LOC_Os02g44490	Chr2	26924717	26927173	2457	2340	9.12	88984.9
OsC2DP22	Os02g0665100	LOC_Os02g44560	Chr2	27009020	27010017	998	666	9.15	25491.5
OsC2DP23	Os02g0722450	LOC_Os02g49070	Chr2	29997568	30002813	5246	999	5.58	36843
OsC2DP24	Os02g0815100	LOC_Os02g57000	Chr2	34920542	34921736	1195	858	9.82	30640.5
OsC2DP25	Os02g0816000	LOC_Os02g57090	Chr2	34958012	34961608	3597	3000	9.42	110781
OsC2DP26	Os02g0829200	LOC_Os02g58230	Chr2	35643004	35648165	5162	1977	6.54	72271.9
OsC2DP27	Os03g0119100	LOC_Os03g02740	Chr3	1027577	1031646	4070	2715	7.04	100864
OsC2DP28	Os03g0194100	LOC_Os03g09840	Chr3	4894522	4897057	2536	1209	4.54	43864.3
OsC2DP29	Os03g0251600	LOC_Os03g14700	Chr3	7989864	7994679	4816	1815	6.14	65065.6
OsC2DP30	Os03g0289300	LOC_Os03g18010	Chr3	10025401	10027931	2531	1455	6.04	67382.9
OsC2DP31	Os03g0391400	LOC_Os03g27370	Chr3	15673720	15679214	5495	2556	8.31	93550.9
OsC2DP32	Os03g0652000	LOC_Os03g44890	Chr3	25326521	25330063	3543	3165	8.73	115492
OsC2DP33	Os03g0840800	LOC_Os03g62410	Chr3	35350196	35354897	4702	2544	7.63	60988.6
OsC2DP34	Os04g0472900	LOC_Os04g39680	Chr4	23640853	23643655	2803	2568	9.51	88152.7
OsC2DP35	Os04g0476600	LOC_Os04g40070	Chr4	23859220	23863737	4518	2121	5.88	79244.9
OsC2DP36	Os04g0531100	LOC_Os04g44870	Chr4	26558810	26561326	2517	435	4.22	15868.5
OsC2DP37	Os04g0644900	LOC_Os04g55220	Chr4	32826758	32831122	4365	1728	6.99	65016.4
OsC2DP38	Os04g0682100	LOC_Os04g58570	Chr4	34824425	34826306	1882	438	4.58	16108
OsC2DP39	Os04g0683800	LOC_Os04g58720	Chr4	34915791	34920089	4299	3036	9.1	114912
OsC2DP40	Os04g0691800	LOC_Os04g59520	Chr4	35398604	35402604	4001	3066	9.31	113276
OsC2DP41	Os05g0127200	LOC_Os05g03610	Chr5	1535708	1541571	5864	1797	5.69	67052.3
OsC2DP42	Os05g0149100	LOC_Os05g05650	Chr5	2806163	2808004	1842	840	9.42	28864.6
OsC2DP43	Os05g0171000	LOC_Os05g07880	Chr5	4255763	4260333	4571	2475	6.13	76484.7
OsC2DP44	Os05g0370600	LOC_Os05g30750	Chr5	17812073	17816465	4393	2325	9.21	89345.5
OsC2DP45	Os05g0373300	LOC_Os05g30970	Chr5	17983282	17989911	6630	1791	5.3	59904.4
OsC2DP46	Os05g0382000	LOC_Os05g31720	Chr5	18466963	18470649	3687	1188	5.91	44599.4
OsC2DP47	Os05g0429700	LOC_Os05g35480	Chr5	21080988	21084058	3071	2415	9.5	90463.1
OsC2DP48	Os06g0223800	LOC_Os06g11990	Chr6	6401419	6407785	6367	3378	5.27	105945
OsC2DP49	Os06g0297800	LOC_Os06g19400	Chr6	11046380	11054423	8044	3114	5.45	115810
OsC2DP50	Os06g0604200	LOC_Os06g40170	Chr6	23908918	23913797	4880	2499	5.92	92513.7
OsC2DP51	Os06g0604300	LOC_Os06g40180	Chr6	23921940	23924921	2982	2529	5.89	93236.2
OsC2DP52	Os06g0604400	LOC_Os06g40190	Chr6	23928702	23932372	3671	2454	6.56	91318.9
OsC2DP53	Os06g0607900	LOC_Os06g40570	Chr6	24187249	24192151	4903	3012	9.04	40376.5
OsC2DP54	Os06g0609450	LOC_Os06g40704	Chr6	24264404	24268015	3612	966	9.59	8847.43
OsC2DP55	Os06g0614000	LOC_Os06g41090	Chr6	24555313	24557973	2661	2475	9.24	92948
OsC2DP56	Os06g0638900	LOC_Os06g43190	Chr6	25963873	25967411	3539	927	8.57	34271.6
OsC2DP57	Os06g0685300	LOC_Os06g47130	Chr6	28558292	28564762	6471	1623	9.15	11160.9
OsC2DP58	Os07g0108400	LOC_Os07g01770	Chr7	452093	460151	8059	1650	9.07	18645.6
OsC2DP59	Os07g0108500	LOC_Os07g01780	Chr7	457738	460218	2481	486	5.18	18121.8
OsC2DP60	Os07g0165100	LOC_Os07g07070	Chr7	3485498	3489389	3892	3114	9.1	89297.5
OsC2DP61	Os07g0260400	LOC_Os07g15680	Chr7	9105495	9112919	7425	2517	6.84	94957.9
OsC2DP62	Os07g0409100	LOC_Os07g22640	Chr7	12747509	12760678	13170	1548	8.51	55377.4
OsC2DP63	Os07g0483500	LOC_Os07g30020	Chr7	17687049	17692496	5448	3036	8.85	116383
OsC2DP64	Os07g0500300	LOC_Os07g31720	Chr7	18840247	18842537	2291	522	6.51	18916.7
OsC2DP65	Os07g0501700	LOC_Os07g31830	Chr7	18911787	18914891	3105	501	5.71	18739.5
OsC2DP66	Os07g0585000	LOC_Os07g39620	Chr7	23746456	23748732	2277	1338	4.55	46052.9
OsC2DP67	Os07g0670200	LOC_Os07g47390	Chr7	28339687	28340470	784	699	9.32	24564.2
OsC2DP68	Os07g0670300	LOC_Os07g47400	Chr7	28344133	28345412	1280	933	9.43	32738.4
OsC2DP69	Os07g0694000	LOC_Os07g49330	Chr7	29545825	29548981	3157	1797	6.15	67783
OsC2DP70	Os08g0300200	LOC_Os08g20544	Chr8	12331526	12342183	10658	1269	5.29	61544.9
OsC2DP71	Os08g0492400	LOC_Os08g38440	Chr8	24326030	24332435	6406	2850	5.37	105789
OsC2DP72	Os08g0562600	LOC_Os08g44850	Chr8	28170358	28172330	1973	876	4.77	30344.6
OsC2DP73	Os09g0251800	LOC_Os09g07800	Chr9	3949844	3953272	3429	516	5.6	19221.1
OsC2DP74	Os09g0421300	LOC_Os09g25390	Chr9	15222652	15226444	3793	2454	6.02	89964.5
OsC2DP75	Os09g0516900	LOC_Os09g34130	Chr9	20146860	20154260	7401	1839	5.88	67647.4
OsC2DP76	Os09g0538800	LOC_Os09g36770	Chr9	21213298	21223349	10052	1620	6.33	61417.4
OsC2DP77	Os09g0543100	LOC_Os09g37100	Chr9	21391774	21397949	6176	2565	6.51	95117.2
OsC2DP78	Os09g0571200	LOC_Os09g39770	Chr9	22805610	22807049	1440	873	5.97	30468.8
OsC2DP79	Os10g0524400	LOC_Os10g38060	Chr10	20377031	20386096	9066	3141	7.29	116545
OsC2DP80	Os11g0183800	LOC_Os11g08090	Chr11	4233460	4243344	9885	6354	5.42	227944
OsC2DP81	Os12g0187500	LOC_Os12g08670	Chr12	4397152	4400640	3489	2307	6.43	129413
OsC2DP82	Os12g0562400	LOC_Os12g37560	Chr12	23048705	23053324	4620	1773	8.97	22230.7

## Sheet: Table S3
Supplementary Table 3. Synteny analysis for starch synthase gene family between rice and arabidopsis genome
Homologous Genes in Rice Genome					Homologous Genes in Arabidopsis Genome				Ka	Ks	Ka/Ks	S	N	EffectiveLen
Gene Symbol	Gene ID	Chr.	Start	End	Gene ID	Chr.	Start	End
OsC2DP2	LOC_Os01g07760	Chr1	3724314	3729284	AT1G52570	AtChr1	19583617	19587428	0.12612	4.56811	0.0276088	476.878	1947.12	2424
OsC2DP76	LOC_Os09g36770	Chr9	21213298	21223349	AT1G20080	AtChr1	6962051	6965390	0.197848	3.91691	0.0505113	346.824	1261.18	1608
OsC2DP30	LOC_Os03g18010	Chr3	10025401	10027931	AT2G40116	AtChr2	16751561	16754599	0.253465	3.58267	0.0707476	318.867	1103.13	1422
OsC2DP8	LOC_Os01g62430	Chr1	36135811	36137295	AT3G55470	AtChr3	20564081	20566329	0.484144	2.8286	0.17116	102.315	362.685	465
OsC2DP2	LOC_Os01g07760	Chr1	3724314	3729284	AT3G15730	AtChr3	5330194	5333745	0.148584	2.46228	0.0603441	543.5	1874.5	2418
OsC2DP75	LOC_Os09g34130	Chr9	20146860	20154260	AT3G59660	AtChr3	22034171	22038658	0.22381	3.75184	0.0596534	386.112	1368.89	1755
OsC2DP77	LOC_Os09g37100	Chr9	21391774	21397949	AT4G35790	AtChr4	16955518	16960170	0.232553	3.5336	0.0658117	582.377	1922.62	2505
OsC2DP30	LOC_Os03g18010	Chr3	10025401	10027931	AT5G58690	AtChr5	23709529	23712558	0.322132	3.13587	0.102725	312.667	1073.33	1386

## Sheet: Table S4
Supplementary Table 4. Synteny analysis for OsC2DP gene family between rice and barley genome
Homologous Genes in Rice Genome					Homologous Genes in Barley Genome				Ka	Ks	Ka/Ks	S	N	EffectiveLen
Gene Symbol	Gene ID	Chr.	Start	End	Gene ID	Chr.	Start	End
OsC2DP1	LOC_Os01g03820	Chr1	1597486	1604610	HORVU3Hr1G003820	HvChr3H	10173748	10180659	0.0920537	0.561083	0.164064	455	1492	1947
OsC2DP2	LOC_Os01g07760	Chr1	3724314	3729284	HORVU1Hr1G025370	HvChr1H	123287176	123300802	0.140423	2.7674	0.0507419	565	1865	2430
OsC2DP2	LOC_Os01g07760	Chr1	3724314	3729284	HORVU3Hr1G024530	HvChr3H	95271594	95276033	0.058527	0.591253	0.0989881	556.167	1873.83	2430
OsC2DP3	LOC_Os01g14050	Chr1	7862001	7867812	HORVU3Hr1G033370	HvChr3H	174833750	174840228	0.109839	0.546929	0.200829	458.417	1536.58	1995
OsC2DP8	LOC_Os01g62430	Chr1	36135811	36137295	HORVU3Hr1G086220	HvChr3H	616314745	616316427	0.188586	0.330353	0.570863	104.167	354.833	459
OsC2DP9	LOC_Os01g63470	Chr1	36770986	36772435	HORVU3Hr1G085130	HvChr3H	611135445	611137921	0.100506	0.396661	0.253381	267	699	966
OsC2DP10	LOC_Os01g70790	Chr1	40973255	40974782	HORVU1Hr1G058300	HvChr1H	425655815	425656684	0.311519	0.57344	0.543246	155.917	402.083	558
OsC2DP10	LOC_Os01g70790	Chr1	40973255	40974782	HORVU3Hr1G098160	HvChr3H	657602654	657604707	0.113597	0.561944	0.202151	290.167	732.833	1023
OsC2DP11	LOC_Os01g72230	Chr1	41882488	41886410	HORVU1Hr1G057260	HvChr1H	418909918	418913370	0.256076	1.20262	0.212932	242.167	870.833	1113
OsC2DP12	LOC_Os02g02790	Chr2	1061877	1066213	HORVU6Hr1G012780	HvChr6H	25288663	25293126	0.61727	1.1632	0.530664	628.917	1717.08	2346
OsC2DP13	LOC_Os02g10480	Chr2	5505016	5508425	HORVU6Hr1G032940	HvChr6H	146581719	146584633	0.0998972	0.782469	0.127669	216.833	734.167	951
OsC2DP14	LOC_Os02g10630	Chr2	5586939	5593645	HORVU6Hr1G032560	HvChr6H	143196351	143204974	0.136131	0.550144	0.247446	734.917	2478.08	3213
OsC2DP14	LOC_Os02g10630	Chr2	5586939	5593645	HORVU7Hr1G090390	HvChr7H	550858891	550866295	0.237404	0.875135	0.271277	737.833	2481.17	3219
OsC2DP19	LOC_Os02g39280	Chr2	23720437	23726180	HORVU6Hr1G055560	HvChr6H	353404220	353410574	0.189243	0.634236	0.29838	359	1132	1491
OsC2DP20	LOC_Os02g42710	Chr2	25684044	25687149	HORVU2Hr1G091320	HvChr2H	647661433	647664829	0.365977	0.927297	0.394671	101	322	423
OsC2DP20	LOC_Os02g42710	Chr2	25684044	25687149	HORVU6Hr1G060490	HvChr6H	402358182	402368967	0.0876577	0.536985	0.163241	94.75	310.25	405
OsC2DP21	LOC_Os02g44490	Chr2	26924717	26927173	HORVU6Hr1G063800	HvChr6H	431718149	431720955	0.171359	0.346891	0.493984	578.5	1725.5	2304
OsC2DP23	LOC_Os02g49070	Chr2	29997568	30002813	HORVU6Hr1G071850	HvChr6H	499046853	499054702	0.105223	0.452608	0.232482	222.667	767.333	990
OsC2DP24	LOC_Os02g57000	Chr2	34920542	34921736	HORVU6Hr1G090050	HvChr6H	571268584	571269799	0.297214	0.441299	0.673499	218.083	591.917	810
OsC2DP25	LOC_Os02g57090	Chr2	34958012	34961608	HORVU6Hr1G090330	HvChr6H	571925451	571928498	0.0668725	0.627314	0.106601	751.667	2227.33	2979
OsC2DP25	LOC_Os02g57090	Chr2	34958012	34961608	HORVU6Hr1G090200	HvChr6H	571762553	571766273	0.0668725	0.627314	0.106601	751.667	2227.33	2979
OsC2DP26	LOC_Os02g58230	Chr2	35643004	35648165	HORVU6Hr1G094190	HvChr6H	580651016	580655688	0.0991776	0.602542	0.164599	443.083	1350.92	1794
OsC2DP27	LOC_Os03g02740	Chr3	1027577	1031646	HORVU1Hr1G048970	HvChr1H	363556027	363563362	0.184152	1.20615	0.152677	627.833	2054.17	2682
OsC2DP28	LOC_Os03g09840	Chr3	4894522	4897057	HORVU4Hr1G071470	HvChr4H	580620212	580622730	0.196199	0.866973	0.226303	278.083	909.917	1188
OsC2DP29	LOC_Os03g14700	Chr3	7989864	7994679	HORVU4Hr1G062820	HvChr4H	525531030	525535437	0.135186	0.551257	0.245232	374	1156	1530
OsC2DP30	LOC_Os03g18010	Chr3	10025401	10027931	HORVU2Hr1G013730	HvChr2H	29726748	29729961	0.170432	1.20481	0.14146	329.833	1110.17	1440
OsC2DP35	LOC_Os04g40070	Chr4	23859220	23863737	HORVU2Hr1G082480	HvChr2H	598409960	598414830	0.0819094	0.65487	0.125077	490.333	1621.67	2112
OsC2DP36	LOC_Os04g44870	Chr4	26558810	26561326	HORVU2Hr1G091320	HvChr2H	647661433	647664829	0.353576	0.799286	0.442365	99.6667	326.333	426
OsC2DP36	LOC_Os04g44870	Chr4	26558810	26561326	HORVU6Hr1G060490	HvChr6H	402358182	402368967	0.205231	0.730532	0.280933	99.25	326.75	426
OsC2DP37	LOC_Os04g55220	Chr4	32826758	32831122	HORVU2Hr1G114590	HvChr2H	732633104	732638587	0.0662004	0.562776	0.117632	394.083	1309.92	1704
OsC2DP39	LOC_Os04g58720	Chr4	34915791	34920089	HORVU2Hr1G123760	HvChr2H	756698000	756701050	0.0451542	0.653624	0.0690828	724.917	2299.08	3024
OsC2DP40	LOC_Os04g59520	Chr4	35398604	35402604	HORVU2Hr1G126730	HvChr2H	764420452	764424390	0.148112	0.422425	0.350623	775.083	2251.92	3027
OsC2DP41	LOC_Os05g03610	Chr5	1535708	1541571	HORVU1Hr1G014570	HvChr1H	40389538	40401075	0.134264	0.641877	0.209174	405.167	1319.83	1725
OsC2DP43	LOC_Os05g07880	Chr5	4255763	4260333	HORVU1Hr1G025370	HvChr1H	123287176	123300802	0.0836956	0.326834	0.25608	581.917	1854.08	2436
OsC2DP45	LOC_Os05g30970	Chr5	17983282	17989911	HORVU1Hr1G058000	HvChr1H	423112771	423119989	0.0972324	0.582213	0.167005	413.667	1332.33	1746
OsC2DP46	LOC_Os05g31720	Chr5	18466963	18470649	HORVU1Hr1G057260	HvChr1H	418909918	418913370	0.185617	0.714979	0.259611	251.5	894.5	1146
OsC2DP46	LOC_Os05g31720	Chr5	18466963	18470649	HORVU3Hr1G108480	HvChr3H	675163352	675167645	0.287351	1.18523	0.242442	259.417	898.583	1158
OsC2DP48	LOC_Os06g11990	Chr6	6401419	6407785	HORVU7Hr1G037420	HvChr7H	89927728	89940090	0.0293136	0.418902	0.0699772	835.5	2533.5	3369
OsC2DP49	LOC_Os06g19400	Chr6	11046380	11054423	HORVU7Hr1G044270	HvChr7H	137298365	137306140	0.107322	0.454968	0.235888	710.917	2385.08	3096
OsC2DP50	LOC_Os06g40170	Chr6	23908918	23913797	HORVU7Hr1G089960	HvChr7H	546913126	546917047	0.187424	0.526858	0.355738	583.25	1864.75	2448
OsC2DP53	LOC_Os06g40570	Chr6	24187249	24192151	HORVU6Hr1G032560	HvChr6H	143196351	143204974	0.237489	0.896051	0.265039	667.417	2269.58	2937
OsC2DP53	LOC_Os06g40570	Chr6	24187249	24192151	HORVU7Hr1G090390	HvChr7H	550858891	550866295	0.113846	0.509988	0.223234	672.917	2291.08	2964
OsC2DP54	LOC_Os06g40704	Chr6	24264404	24268015	HORVU6Hr1G032940	HvChr6H	146581719	146584633	0.172003	0.973442	0.176695	217.667	724.333	942
OsC2DP55	LOC_Os06g41090	Chr6	24555313	24557973	HORVU7Hr1G094580	HvChr7H	575836559	575839111	0.0411293	0.435037	0.0945421	618	1824	2442
OsC2DP58	LOC_Os07g01770	Chr7	452093	460151	HORVU2Hr1G063790	HvChr2H	431660267	431661315	0.164087	1.53166	0.10713	111.333	368.667	480
OsC2DP67	LOC_Os07g47390	Chr7	28339687	28340470	HORVU3Hr1G098160	HvChr3H	657602654	657604707	0.403618	0.640845	0.629822	186.833	482.167	669
OsC2DP69	LOC_Os07g49330	Chr7	29545825	29548981	HORVU2Hr1G013730	HvChr2H	29726748	29729961	0.132209	0.639759	0.206655	364	1199	1563
OsC2DP69	LOC_Os07g49330	Chr7	29545825	29548981	HORVU4Hr1G056550	HvChr4H	474952793	474959420	0.174117	1.11183	0.156604	384.833	1280.17	1665
OsC2DP74	LOC_Os09g25390	Chr9	15222652	15226444	HORVU5Hr1G064520	HvChr5H	497557247	497561960	0.117557	0.290234	0.405044	616.333	1816.67	2433
OsC2DP75	LOC_Os09g34130	Chr9	20146860	20154260	HORVU5Hr1G079570	HvChr5H	557484453	557491075	0.0731917	0.513093	0.142648	413.75	1380.25	1794
OsC2DP76	LOC_Os09g36770	Chr9	21213298	21223349	HORVU5Hr1G084010	HvChr5H	570946251	570952771	0.0648199	0.54803	0.118278	354.917	1256.08	1611
OsC2DP77	LOC_Os09g37100	Chr9	21391774	21397949	HORVU5Hr1G084740	HvChr5H	573176086	573178324	0.101932	0.450857	0.226084	487.417	1582.58	2070
OsC2DP78	LOC_Os09g39770	Chr9	22805610	22807049	HORVU4Hr1G000850	HvChr4H	1301221	1303023	0.212648	0.607736	0.349902	236.917	612.083	849

## Sheet: Table S5
Supplementary Table 5. Synteny analysis for OsC2DP gene family between rice and maize genome
Homologous Genes in Rice Genome					Homologous Genes in Maize Genome				Ka	Ks	Ka/Ks	S	N	EffectiveLen
Gene Symbol	Gene ID	Chr.	Start	End	Gene ID	Chr.	Start	End
OsC2DP79	LOC_Os10g38060	Chr10	20377031	20386096	Zm00001d027386	ZmChr1	4121780	4126371	0.162353	1.30008	0.124879	574.5	1885.5	2460
OsC2DP29	LOC_Os03g14700	Chr3	7989864	7994679	Zm00001d028437	ZmChr1	34966683	34970269	0.119559	0.61166	0.195467	380	1168	1548
OsC2DP27	LOC_Os03g02740	Chr3	1027577	1031646	Zm00001d027386	ZmChr1	4121780	4126371	0.109071	0.663457	0.164398	582.5	1886.5	2469
OsC2DP31	LOC_Os03g27370	Chr3	15673720	15679214	Zm00001d029397	ZmChr1	68934359	68938239	0.157935	0.285948	0.552323	612.333	1856.67	2469
OsC2DP27	LOC_Os03g02740	Chr3	1027577	1031646	Zm00001d029684	ZmChr1	82569590	82575849	0.19686	1.20813	0.162945	631.167	2062.83	2694
OsC2DP28	LOC_Os03g09840	Chr3	4894522	4897057	Zm00001d028171	ZmChr1	25153513	25154838	0.189379	0.743555	0.254694	279.833	920.167	1200
OsC2DP71	LOC_Os08g38440	Chr8	24326030	24332435	Zm00001d031289	ZmChr1	185319207	185332362	0.120232	0.628959	0.191161	632.583	2193.42	2826
OsC2DP72	LOC_Os08g44850	Chr8	28170358	28172330	Zm00001d031892	ZmChr1	205442994	205443842	0.188669	0.460695	0.409531	222	585	807
OsC2DP78	LOC_Os09g39770	Chr9	22805610	22807049	Zm00001d031892	ZmChr1	205442994	205443842	0.180579	0.574292	0.314439	213.083	563.917	777
OsC2DP38	LOC_Os04g58570	Chr4	34824425	34826306	Zm00001d026642	ZmChr10	149278822	149280179	0.090554	0.488216	0.18548	94.75	328.25	423
OsC2DP39	LOC_Os04g58720	Chr4	34915791	34920089	Zm00001d026650	ZmChr10	149387703	149390780	0.056216	0.618298	0.09092	722.667	2283.33	3006
OsC2DP80	LOC_Os11g08090	Chr11	4233460	4243344	Zm00001d004737	ZmChr2	134905661	134916730	0.076535	0.522856	0.146379	1540.08	4798.92	6339
OsC2DP20	LOC_Os02g42710	Chr2	25684044	25687149	Zm00001d002850	ZmChr2	24662753	24665050	0.097799	0.940728	0.10396	90.1667	290.833	381
OsC2DP40	LOC_Os04g59520	Chr4	35398604	35402604	Zm00001d002939	ZmChr2	27520572	27523808	0.122106	0.415277	0.294035	778.75	2242.25	3021
OsC2DP36	LOC_Os04g44870	Chr4	26558810	26561326	Zm00001d002850	ZmChr2	24662753	24665050	0.0908	0.584606	0.155318	88.6667	292.333	381
OsC2DP35	LOC_Os04g40070	Chr4	23859220	23863737	Zm00001d003301	ZmChr2	39389095	39393280	0.096301	0.899096	0.107108	353.167	1161.83	1515
OsC2DP34	LOC_Os04g39680	Chr4	23640853	23643655	Zm00001d003321	ZmChr2	40129192	40131783	0.163464	0.394805	0.414037	662.417	1815.58	2478
OsC2DP39	LOC_Os04g58720	Chr4	34915791	34920089	Zm00001d001785	ZmChr2	833688	836726	0.044431	0.635397	0.069927	725.333	2298.67	3024
OsC2DP37	LOC_Os04g55220	Chr4	32826758	32831122	Zm00001d002090	ZmChr2	5807146	5814918	0.04405	0.556516	0.079153	398.333	1320.67	1719
OsC2DP66	LOC_Os07g39620	Chr7	23746456	23748732	Zm00001d006708	ZmChr2	214892586	214893899	0.125874	0.340047	0.370167	315.167	947.833	1263
OsC2DP69	LOC_Os07g49330	Chr7	29545825	29548981	Zm00001d007229	ZmChr2	225211077	225213907	0.126186	0.695543	0.181421	405.167	1328.83	1734
OsC2DP65	LOC_Os07g31830	Chr7	18911787	18914891	Zm00001d006447	ZmChr2	208477091	208479569	0.111428	0.547724	0.203438	108.917	383.083	492
OsC2DP63	LOC_Os07g30020	Chr7	17687049	17692496	Zm00001d006371	ZmChr2	205967632	205970670	0.069743	0.727821	0.095825	712.917	2296.08	3009
OsC2DP61	LOC_Os07g15680	Chr7	9105495	9112919	Zm00001d005484	ZmChr2	175599089	175605258	0.091068	0.749236	0.121547	561.583	1946.42	2508
OsC2DP75	LOC_Os09g34130	Chr9	20146860	20154260	Zm00001d006131	ZmChr2	199416217	199426495	0.083178	0.506048	0.164368	358.667	1219.33	1578
OsC2DP76	LOC_Os09g36770	Chr9	21213298	21223349	Zm00001d006238	ZmChr2	202615728	202622551	0.045312	0.736896	0.061491	360.167	1250.83	1611
OsC2DP77	LOC_Os09g37100	Chr9	21391774	21397949	Zm00001d006257	ZmChr2	202910034	202916937	0.085644	0.535037	0.160072	600.417	1931.58	2532
OsC2DP74	LOC_Os09g25390	Chr9	15222652	15226444	Zm00001d005770	ZmChr2	187674233	187678098	0.102278	0.29488	0.346845	566	1663	2229
OsC2DP78	LOC_Os09g39770	Chr9	22805610	22807049	Zm00001d005315	ZmChr2	169380169	169381164	0.154723	0.561097	0.275751	236.25	612.75	849
OsC2DP4	LOC_Os01g27190	Chr1	15160423	15161640	Zm00001d040838	ZmChr3	69660612	69661469	0.258966	0.648478	0.399345	221.917	624.083	846
OsC2DP10	LOC_Os01g70790	Chr1	40973255	40974782	Zm00001d042214	ZmChr3	156317221	156318186	0.147798	0.539195	0.274108	268.5	676.5	945
OsC2DP8	LOC_Os01g62430	Chr1	36135811	36137295	Zm00001d042909	ZmChr3	183675005	183676437	0.16856	0.54984	0.306562	103.5	355.5	459
OsC2DP2	LOC_Os01g07760	Chr1	3724314	3729284	Zm00001d039670	ZmChr3	11500060	11504953	0.051404	0.734634	0.069973	554.75	1875.25	2430
OsC2DP1	LOC_Os01g03820	Chr1	1597486	1604610	Zm00001d040008	ZmChr3	22775158	22785242	0.082038	0.498309	0.164632	456.417	1490.58	1947
OsC2DP43	LOC_Os05g07880	Chr5	4255763	4260333	Zm00001d039670	ZmChr3	11500060	11504953	0.141866	1.49921	0.094627	570	1860	2430
OsC2DP67	LOC_Os07g47390	Chr7	28339687	28340470	Zm00001d042214	ZmChr3	156317221	156318186	0.403644	0.715846	0.56387	190.25	487.75	678
OsC2DP21	LOC_Os02g44490	Chr2	26924717	26927173	Zm00001d051389	ZmChr4	156895149	156897641	0.164123	0.294251	0.557764	576.917	1727.08	2304
OsC2DP23	LOC_Os02g49070	Chr2	29997568	30002813	Zm00001d051676	ZmChr4	166358430	166362878	0.177031	0.570964	0.310056	222.667	767.333	990
OsC2DP26	LOC_Os02g58230	Chr2	35643004	35648165	Zm00001d051846	ZmChr4	172092411	172099342	0.112819	0.54882	0.205567	484.75	1435.25	1920
OsC2DP24	LOC_Os02g57000	Chr2	34920542	34921736	Zm00001d051926	ZmChr4	174741981	174744018	0.242689	0.575111	0.421986	194	502	696
OsC2DP23	LOC_Os02g49070	Chr2	29997568	30002813	Zm00001d017881	ZmChr5	209502895	209507276	0.065665	0.456598	0.143814	221.25	768.75	990
OsC2DP25	LOC_Os02g57090	Chr2	34958012	34961608	Zm00001d018473	ZmChr5	221415304	221418321	0.076979	0.607632	0.126688	745.25	2209.75	2955
OsC2DP14	LOC_Os02g10630	Chr2	5586939	5593645	Zm00001d015789	ZmChr5	119747395	119751298	0.157159	0.568346	0.276519	743.667	2487.33	3231
OsC2DP13	LOC_Os02g10480	Chr2	5505016	5508425	Zm00001d015804	ZmChr5	121512285	121515361	0.082838	0.731242	0.113284	216.583	737.417	954
OsC2DP18	LOC_Os02g32160	Chr2	18994014	19001080	Zm00001d016615	ZmChr5	170197291	170216657	0.081976	0.622978	0.131587	372.583	1253.42	1626
OsC2DP19	LOC_Os02g39280	Chr2	23720437	23726180	Zm00001d017158	ZmChr5	187194440	187202211	0.228055	0.600939	0.379498	351.333	1127.67	1479
OsC2DP32	LOC_Os03g44890	Chr3	25326521	25330063	Zm00001d013654	ZmChr5	16325465	16328605	0.060478	0.362236	0.166958	813.917	2309.08	3123
OsC2DP57	LOC_Os06g47130	Chr6	28558292	28564762	Zm00001d014499	ZmChr5	50438959	50448483	0.146161	0.607815	0.24047	326.333	1137.67	1464
OsC2DP53	LOC_Os06g40570	Chr6	24187249	24192151	Zm00001d015789	ZmChr5	119747395	119751298	0.235064	0.943512	0.249137	670.75	2269.25	2940
OsC2DP54	LOC_Os06g40704	Chr6	24264404	24268015	Zm00001d015804	ZmChr5	121512285	121515361	0.166178	0.959262	0.173235	217.083	727.917	945
OsC2DP11	LOC_Os01g72230	Chr1	41882488	41886410	Zm00001d038063	ZmChr6	146680443	146684009	0.257436	1.16273	0.221407	242.583	870.417	1113
OsC2DP2	LOC_Os01g07760	Chr1	3724314	3729284	Zm00001d037643	ZmChr6	132724336	132727573	0.118643	5.23133	0.0226794	419.933	2016.07	2436
OsC2DP13	LOC_Os02g10480	Chr2	5505016	5508425	Zm00001d036830	ZmChr6	103104796	103107496	0.168667	1.24254	0.135743	221.333	732.667	954
OsC2DP46	LOC_Os05g31720	Chr5	18466963	18470649	Zm00001d038063	ZmChr6	146680443	146684009	0.156375	0.796088	0.196429	250.917	892.083	1143
OsC2DP45	LOC_Os05g30970	Chr5	17983282	17989911	Zm00001d037872	ZmChr6	140520704	140530053	0.100363	0.767568	0.130755	418.333	1330.67	1749
OsC2DP47	LOC_Os05g35480	Chr5	21080988	21084058	Zm00001d038340	ZmChr6	154857022	154859451	0.059003	0.581922	0.101393	599.5	1803.5	2403
OsC2DP43	LOC_Os05g07880	Chr5	4255763	4260333	Zm00001d037643	ZmChr6	132724336	132727573	0.088548	0.402334	0.220085	587.167	1857.83	2445
OsC2DP55	LOC_Os06g41090	Chr6	24555313	24557973	Zm00001d036801	ZmChr6	101297189	101299513	0.243258	1.92137	0.126606	569.5	1746.5	2316
OsC2DP54	LOC_Os06g40704	Chr6	24264404	24268015	Zm00001d036830	ZmChr6	103104796	103107496	0.106986	0.733681	0.145821	221.5	735.5	957
OsC2DP60	LOC_Os07g07070	Chr7	3485498	3489389	Zm00001d018871	ZmChr7	7869775	7872987	0.094236	0.417799	0.225553	818.417	2256.58	3075
OsC2DP62	LOC_Os07g22640	Chr7	12747509	12760678	Zm00001d019472	ZmChr7	35446294	35460948	0.071495	0.578217	0.123648	358.083	1138.92	1497
OsC2DP63	LOC_Os07g30020	Chr7	17687049	17692496	Zm00001d021494	ZmChr7	154089912	154092986	0.080643	0.941043	0.085695	716.083	2289.92	3006
OsC2DP67	LOC_Os07g47390	Chr7	28339687	28340470	Zm00001d022478	ZmChr7	178396449	178397393	0.333688	0.55642	0.599705	190.917	490.083	681
OsC2DP64	LOC_Os07g31720	Chr7	18840247	18842537	Zm00001d021529	ZmChr7	155183894	155186161	0.083162	0.481157	0.172838	107	343	450
OsC2DP58	LOC_Os07g01770	Chr7	452093	460151	Zm00001d018668	ZmChr7	2249179	2250300	0.277081	1.30105	0.212967	143.417	489.583	633
OsC2DP77	LOC_Os09g37100	Chr9	21391774	21397949	Zm00001d022594	ZmChr7	180721223	180728656	0.107172	0.545022	0.196637	595.25	1936.75	2532
OsC2DP76	LOC_Os09g36770	Chr9	21213298	21223349	Zm00001d022625	ZmChr7	181491098	181506498	0.046819	0.771246	0.060705	352.5	1237.5	1590
OsC2DP78	LOC_Os09g39770	Chr9	22805610	22807049	Zm00001d019750	ZmChr7	56217746	56218720	0.159918	0.561143	0.284985	233.917	615.083	849
OsC2DP75	LOC_Os09g34130	Chr9	20146860	20154260	Zm00001d021180	ZmChr7	145134997	145143579	0.077314	0.521565	0.148235	403.75	1378.25	1782
OsC2DP2	LOC_Os01g07760	Chr1	3724314	3729284	Zm00001d008727	ZmChr8	17939385	17943834	0.055425	0.691773	0.080121	555.167	1874.83	2430
OsC2DP5	LOC_Os01g40480	Chr1	22868546	22872149	Zm00001d011239	ZmChr8	144197398	144200652	0.051085	0.379034	0.134776	837.417	2345.58	3183
OsC2DP10	LOC_Os01g70790	Chr1	40973255	40974782	Zm00001d011919	ZmChr8	164591701	164592765	0.138019	0.486778	0.283536	289.5	724.5	1014
OsC2DP9	LOC_Os01g63470	Chr1	36770986	36772435	Zm00001d012336	ZmChr8	172697736	172698849	0.087544	0.615504	0.142231	262.167	688.833	951
OsC2DP11	LOC_Os01g72230	Chr1	41882488	41886410	Zm00001d011855	ZmChr8	162939768	162950018	0.12751	0.722656	0.176447	250.083	886.917	1137
OsC2DP43	LOC_Os05g07880	Chr5	4255763	4260333	Zm00001d008727	ZmChr8	17939385	17943834	0.146354	1.55141	0.094336	570.417	1859.58	2430
OsC2DP47	LOC_Os05g35480	Chr5	21080988	21084058	Zm00001d010202	ZmChr8	103899795	103902224	0.061822	0.593471	0.10417	599.917	1803.08	2403
OsC2DP14	LOC_Os02g10630	Chr2	5586939	5593645	Zm00001d046540	ZmChr9	94826683	94831760	0.241724	3.25718	0.074213	743.667	2475.33	3219
OsC2DP28	LOC_Os03g09840	Chr3	4894522	4897057	Zm00001d048195	ZmChr9	152187406	152188725	0.200185	0.746839	0.268043	283.167	916.833	1200
OsC2DP50	LOC_Os06g40170	Chr6	23908918	23913797	Zm00001d046508	ZmChr9	93066048	93070157	0.188785	0.598413	0.315475	588.583	1853.42	2442
OsC2DP53	LOC_Os06g40570	Chr6	24187249	24192151	Zm00001d046540	ZmChr9	94826683	94831760	0.119481	1.65976	0.071987	680.917	2283.08	2964
OsC2DP49	LOC_Os06g19400	Chr6	11046380	11054423	Zm00001d045800	ZmChr9	39937307	39947203	0.126629	0.557748	0.227035	709.917	2383.08	3093
OsC2DP48	LOC_Os06g11990	Chr6	6401419	6407785	Zm00001d044845	ZmChr9	5026290	5034478	0.027493	0.485462	0.056632	762.917	2309.08	3072
OsC2DP56	LOC_Os06g43190	Chr6	25963873	25967411	Zm00001d046625	ZmChr9	99488946	99492927	0.246253	1.04265	0.236181	235.25	640.75	876

## Sheet: Table S6
Supplementary Table 6. Synteny analysis for OsC2DP gene family between rice and sorghum genome
Homologous Genes in Rice Genome					Homologous Genes in Sorghum Genome				Ka	Ks	Ka/Ks	S	N	EffectiveLen
Gene Symbol	Gene ID	Chr.	Start	End	Gene ID	Chr.	Start	End
OsC2DP49	LOC_Os06g19400	Chr6	11046380	11054423	SORBI_3010G123400	SbChr10	14521567	14528093	0.111392	0.497802	0.223768	710.083	2382.92	3093
OsC2DP50	LOC_Os06g40170	Chr6	23908918	23913797	SORBI_3010G185600	SbChr10	52575331	52580150	0.184655	0.64697	0.285415	586.75	1855.25	2442
OsC2DP55	LOC_Os06g41090	Chr6	24555313	24557973	SORBI_3010G191800	SbChr10	53341921	53345590	0.0550811	0.329135	0.167351	619.333	1807.67	2427
OsC2DP27	LOC_Os03g02740	Chr3	1027577	1031646	SORBI_3001G320200	SbChr1	60794852	60801560	0.198548	1.19168	0.166611	632.167	2061.83	2694
OsC2DP29	LOC_Os03g14700	Chr3	7989864	7994679	SORBI_3001G435300	SbChr1	71375439	71379065	0.110331	0.558801	0.197443	367.833	1141.17	1509
OsC2DP62	LOC_Os07g22640	Chr7	12747509	12760678	SORBI_3002G113900	SbChr2	13901450	13929533	0.0669956	0.504365	0.132832	368.583	1149.42	1518
OsC2DP65	LOC_Os07g31830	Chr7	18911787	18914891	SORBI_3002G310900	SbChr2	68475275	68477195	0.103774	0.469012	0.22126	108.5	383.5	492
OsC2DP58	LOC_Os07g01770	Chr7	452093	460151	SORBI_3002G006700	SbChr2	639599	641037	0.193726	2.91195	0.0665279	118.529	370.471	489
OsC2DP61	LOC_Os07g15680	Chr7	9105495	9112919	SORBI_3002G098900	SbChr2	10600605	10606169	0.0648787	0.689179	0.0941391	563.833	1944.17	2508
OsC2DP72	LOC_Os08g44850	Chr8	28170358	28172330	SORBI_3002G138700	SbChr2	21613286	21614284	0.150726	0.45495	0.331302	239.667	624.333	864
OsC2DP78	LOC_Os09g39770	Chr9	22805610	22807049	SORBI_3002G138700	SbChr2	21613286	21614284	0.158626	0.536113	0.295881	235.833	613.167	849
OsC2DP74	LOC_Os09g25390	Chr9	15222652	15226444	SORBI_3002G204500	SbChr2	59598840	59602119	0.0969661	0.256181	0.378506	611.333	1806.67	2418
OsC2DP75	LOC_Os09g34130	Chr9	20146860	20154260	SORBI_3002G264600	SbChr2	64910802	64919023	0.0635581	0.50347	0.12624	403.583	1378.42	1782
OsC2DP63	LOC_Os07g30020	Chr7	17687049	17692496	SORBI_3002G303300	SbChr2	67925196	67930951	0.0560068	0.551711	0.101515	706.833	2296.17	3003
OsC2DP64	LOC_Os07g31720	Chr7	18840247	18842537	SORBI_3002G307600	SbChr2	68192316	68194479	0.0996857	0.449127	0.221954	121.333	385.667	507
OsC2DP30	LOC_Os03g18010	Chr3	10025401	10027931	SORBI_3002G430500	SbChr2	77610009	77614223	0.138431	0.959705	0.144243	326.167	1110.83	1437
OsC2DP69	LOC_Os07g49330	Chr7	29545825	29548981	SORBI_3002G430500	SbChr2	77610009	77614223	0.101844	0.616408	0.165222	405.667	1349.33	1755
OsC2DP3	LOC_Os01g14050	Chr1	7862001	7867812	SORBI_3003G044200	SbChr3	4066919	4072805	0.103563	0.434247	0.238489	460.583	1552.42	2013
OsC2DP4	LOC_Os01g27190	Chr1	15160423	15161640	SORBI_3003G164700	SbChr3	21131769	21132823	0.258845	0.680911	0.380145	223.667	616.333	840
OsC2DP8	LOC_Os01g62430	Chr1	36135811	36137295	SORBI_3003G352400	SbChr3	67137167	67138369	0.1635	0.509831	0.320695	103.167	352.833	456
OsC2DP1	LOC_Os01g03820	Chr1	1597486	1604610	SORBI_3003G086900	SbChr3	7530313	7538817	0.0805851	0.472106	0.170693	457.167	1489.83	1947
OsC2DP5	LOC_Os01g40480	Chr1	22868546	22872149	SORBI_3003G201100	SbChr3	52994762	52998007	0.0572223	0.332831	0.171926	841.417	2356.58	3198
OsC2DP10	LOC_Os01g70790	Chr1	40973255	40974782	SORBI_3003G416500	SbChr3	72264921	72266507	0.108992	0.490357	0.222271	292.167	727.833	1020
OsC2DP67	LOC_Os07g47390	Chr7	28339687	28340470	SORBI_3003G416500	SbChr3	72264921	72266507	0.386124	0.59174	0.652523	188.75	486.25	675
OsC2DP23	LOC_Os02g49070	Chr2	29997568	30002813	SORBI_3004G256700	SbChr4	60264403	60268448	0.0670863	0.36299	0.184816	221.25	768.75	990
OsC2DP21	LOC_Os02g44490	Chr2	26924717	26927173	SORBI_3004G290300	SbChr4	63118996	63121743	0.163803	0.27717	0.590985	579	1725	2304
OsC2DP25	LOC_Os02g57090	Chr2	34958012	34961608	SORBI_3004G343800	SbChr4	67405092	67409388	0.0716711	0.484819	0.147831	751.5	2233.5	2985
OsC2DP26	LOC_Os02g58230	Chr2	35643004	35648165	SORBI_3004G355700	SbChr4	68299211	68304401	0.0910674	0.489499	0.186042	480.75	1436.25	1917
OsC2DP35	LOC_Os04g40070	Chr4	23859220	23863737	SORBI_3006G119600	SbChr6	48650424	48655514	0.0744322	0.603788	0.123275	487.5	1606.5	2094
OsC2DP20	LOC_Os02g42710	Chr2	25684044	25687149	SORBI_3006G157900	SbChr6	51658860	51661452	0.120842	0.744804	0.162247	92.8333	297.167	390
OsC2DP36	LOC_Os04g44870	Chr4	26558810	26561326	SORBI_3006G157900	SbChr6	51658860	51661452	0.0943745	0.504928	0.186907	91.1667	298.833	390
OsC2DP37	LOC_Os04g55220	Chr4	32826758	32831122	SORBI_3006G238700	SbChr6	57958150	57963879	0.04044	0.586461	0.068956	398.167	1320.83	1719
OsC2DP38	LOC_Os04g58570	Chr4	34824425	34826306	SORBI_3006G271300	SbChr6	60314012	60315771	0.104681	0.515698	0.20299	89.8333	312.167	402
OsC2DP72	LOC_Os08g44850	Chr8	28170358	28172330	SORBI_3007G165701	SbChr7	60044139	60045011	0.187186	0.473387	0.395418	222.917	590.083	813
OsC2DP78	LOC_Os09g39770	Chr9	22805610	22807049	SORBI_3007G165701	SbChr7	60044139	60045011	0.219504	0.599532	0.366126	224.083	585.917	810
OsC2DP11	LOC_Os01g72230	Chr1	41882488	41886410	SORBI_3009G121200	SbChr9	47180753	47183979	0.26168	1.16339	0.224928	240.833	872.167	1113
OsC2DP46	LOC_Os05g31720	Chr5	18466963	18470649	SORBI_3009G121200	SbChr9	47180753	47183979	0.156329	0.703851	0.222105	249.5	893.5	1143
OsC2DP47	LOC_Os05g35480	Chr5	21080988	21084058	SORBI_3009G148000	SbChr9	50511733	50514791	0.0577485	0.568097	0.101652	599.333	1803.67	2403
OsC2DP48	LOC_Os06g11990	Chr6	6401419	6407785	SORBI_3010G090500	SbChr10	7866567	7878966	0.0235656	0.481921	0.0488994	833	2536	3369
OsC2DP45	LOC_Os05g30970	Chr5	17983282	17989911	SORBI_3009G118300	SbChr9	46337787	46343799	0.0946451	0.664483	0.142434	412.917	1327.08	1740
OsC2DP34	LOC_Os04g39680	Chr4	23640853	23643655	SORBI_3006G116600	SbChr6	48439172	48442068	0.149817	0.351709	0.425969	672	1836	2508
OsC2DP39	LOC_Os04g58720	Chr4	34915791	34920089	SORBI_3006G272800	SbChr6	60435051	60440107	0.0495813	0.59545	0.083267	724.333	2299.67	3024
OsC2DP13	LOC_Os02g10480	Chr2	5505016	5508425	SORBI_3004G081100	SbChr4	6663142	6666618	0.101334	0.689924	0.146877	212.083	720.917	933
OsC2DP54	LOC_Os06g40704	Chr6	24264404	24268015	SORBI_3004G081100	SbChr4	6663142	6666618	0.199595	0.962104	0.207457	214	719	933
OsC2DP14	LOC_Os02g10630	Chr2	5586939	5593645	SORBI_3004G082800	SbChr4	6799351	6805795	0.153475	0.553648	0.277207	742.833	2494.17	3237
OsC2DP53	LOC_Os06g40570	Chr6	24187249	24192151	SORBI_3004G082800	SbChr4	6799351	6805795	0.222416	0.913422	0.243498	667	2264	2931
OsC2DP18	LOC_Os02g32160	Chr2	18994014	19001080	SORBI_3004G158700	SbChr4	50495773	50508718	0.0690036	0.549723	0.125524	395.667	1332.33	1728
OsC2DP24	LOC_Os02g57000	Chr2	34920542	34921736	SORBI_3004G342700	SbChr4	67347806	67348687	0.222832	0.549077	0.405831	221.75	579.25	801
OsC2DP2	LOC_Os01g07760	Chr1	3724314	3729284	SORBI_3003G050400	SbChr3	4583543	4588467	0.0490693	0.598173	0.0820319	552.75	1877.25	2430
OsC2DP43	LOC_Os05g07880	Chr5	4255763	4260333	SORBI_3003G050400	SbChr3	4583543	4588467	0.143972	2.29716	0.0626741	568	1862	2430
OsC2DP50	LOC_Os06g40170	Chr6	23908918	23913797	SORBI_3003G050400	SbChr3	4583543	4588467	0.271916	1.84905	0.147057	562.583	1867.42	2430
OsC2DP9	LOC_Os01g63470	Chr1	36770986	36772435	SORBI_3003G359900	SbChr3	67718512	67723031	0.0774369	0.591248	0.130972	263.417	696.583	960
OsC2DP11	LOC_Os01g72230	Chr1	41882488	41886410	SORBI_3003G427200	SbChr3	73062610	73071887	0.13595	0.705487	0.192704	249.333	884.667	1134
OsC2DP46	LOC_Os05g31720	Chr5	18466963	18470649	SORBI_3003G427200	SbChr3	73062610	73071887	0.277361	1.01803	0.272448	256.583	910.417	1167
OsC2DP77	LOC_Os09g37100	Chr9	21391774	21397949	SORBI_3002G282500	SbChr2	66370677	66378187	0.0765531	0.507742	0.150772	596.833	1935.17	2532
OsC2DP66	LOC_Os07g39620	Chr7	23746456	23748732	SORBI_3002G355500	SbChr2	71870526	71873063	0.132676	0.338034	0.392492	324	969	1293
OsC2DP27	LOC_Os03g02740	Chr3	1027577	1031646	SORBI_3001G529800	SbChr1	79375598	79380051	0.108564	0.651943	0.166524	583.167	1879.83	2463
OsC2DP14	LOC_Os02g10630	Chr2	5586939	5593645	SORBI_3010G187700	SbChr10	52835247	52841087	0.240413	1.08085	0.222429	740.167	2475.83	3216
OsC2DP53	LOC_Os06g40570	Chr6	24187249	24192151	SORBI_3010G187700	SbChr10	52835247	52841087	0.113829	0.743182	0.153164	678.583	2291.42	2970
OsC2DP30	LOC_Os03g18010	Chr3	10025401	10027931	SORBI_3009G027800	SbChr9	2480156	2487514	0.279175	4.0128	0.0695713	273.378	1142.62	1416
OsC2DP41	LOC_Os05g03610	Chr5	1535708	1541571	SORBI_3009G027800	SbChr9	2480156	2487514	0.0974384	0.609924	0.159755	416.833	1335.17	1752
OsC2DP42	LOC_Os05g05650	Chr5	2806163	2808004	SORBI_3009G044200	SbChr9	4213018	4214054	0.292928	0.390847	0.749468	218.583	591.417	810
OsC2DP2	LOC_Os01g07760	Chr1	3724314	3729284	SORBI_3009G062600	SbChr9	6639116	6641713	0.118302	5.45707	0.0216787	402.306	2033.69	2436
OsC2DP43	LOC_Os05g07880	Chr5	4255763	4260333	SORBI_3009G062600	SbChr9	6639116	6641713	0.0857642	0.304523	0.281635	590	1855	2445
OsC2DP40	LOC_Os04g59520	Chr4	35398604	35402604	SORBI_3006G280300	SbChr6	61042938	61046036	0.12012	0.412219	0.291399	774.667	2228.33	3003
OsC2DP30	LOC_Os03g18010	Chr3	10025401	10027931	SORBI_3005G002000	SbChr5	145865	150657	0.292714	2.2431	0.130495	326.167	1116.83	1443
OsC2DP12	LOC_Os02g02790	Chr2	1061877	1066213	SORBI_3004G016900	SbChr4	1337266	1341010	0.589691	1.13677	0.518742	660.25	1808.75	2469
OsC2DP19	LOC_Os02g39280	Chr2	23720437	23726180	SORBI_3004G209100	SbChr4	55873739	55879124	0.215719	0.62496	0.345172	351.583	1130.42	1482
OsC2DP22	LOC_Os02g44560	Chr2	27009020	27010017	SORBI_3004G289700	SbChr4	63073633	63074786	0.203525	0.590634	0.344587	129.25	449.75	579
OsC2DP58	LOC_Os07g01770	Chr7	452093	460151	SORBI_3002G010200	SbChr2	975810	981235	0.353696	1.42578	0.248072	168.25	569.75	738
OsC2DP60	LOC_Os07g07070	Chr7	3485498	3489389	SORBI_3002G043700	SbChr2	4147149	4150406	0.0849776	0.359065	0.236664	813.083	2252.92	3066
OsC2DP10	LOC_Os01g70790	Chr1	40973255	40974782	SORBI_3002G411900	SbChr2	76013244	76015133	0.442399	0.743263	0.595213	242.083	609.917	852
OsC2DP67	LOC_Os07g47390	Chr7	28339687	28340470	SORBI_3002G411900	SbChr2	76013244	76015133	0.344154	0.576114	0.597371	190.667	490.333	681
OsC2DP32	LOC_Os03g44890	Chr3	25326521	25330063	SORBI_3001G151200	SbChr1	12142330	12145515	0.0570409	0.354028	0.16112	793.167	2278.83	3072

## Sheet: Table S7
Supplementary Table 7. Synteny analysis for OsC2DP gene family between rice and soybean genome
Homologous Genes in Rice Genome					Homologous Genes in Soybean Genome				Ka	Ks	Ka/Ks	S	N	EffectiveLen
Gene Symbol	Gene ID	Chr.	Start	End	Gene ID	Chr.	Start	End
OsC2DP30	LOC_Os03g18010	Chr3	10025401	10027931	GLYMA_18G027100	GmChr18	2034255	2038276	0.224749	3.78819	0.0593288	313.282	1126.72	1440
OsC2DP69	LOC_Os07g49330	Chr7	29545825	29548981	GLYMA_18G027100	GmChr18	2034255	2038276	0.30671	3.52319	0.0870546	377.632	1374.37	1752
OsC2DP8	LOC_Os01g62430	Chr1	36135811	36137295	GLYMA_18G038400	GmChr18	3094063	3096224	0.51564	2.52287	0.204386	109.312	343.688	453
OsC2DP2	LOC_Os01g07760	Chr1	3724314	3729284	GLYMA_15G008500	GmChr15	679168	684356	0.142506	4.53251	0.0314408	416.637	1716.36	2133
OsC2DP50	LOC_Os06g40170	Chr6	23908918	23913797	GLYMA_15G008500	GmChr15	679168	684356	0.254744	3.76779	0.0676111	452.494	1680.51	2133
OsC2DP8	LOC_Os01g62430	Chr1	36135811	36137295	GLYMA_14G068400	GmChr14	5732278	5734367	0.433682	2.82028	0.153773	109.629	352.371	462
OsC2DP76	LOC_Os09g36770	Chr9	21213298	21223349	GLYMA_14G220000	GmChr14	48504434	48511153	0.205712	2.04717	0.100486	360.167	1247.83	1608
OsC2DP2	LOC_Os01g07760	Chr1	3724314	3729284	GLYMA_13G364900	GmChr13	45119805	45125074	0.115437	4.67708	0.0246813	468.882	1949.12	2418
OsC2DP76	LOC_Os09g36770	Chr9	21213298	21223349	GLYMA_11G107300	GmChr11	8182039	8188426	0.191965	2.646	0.0725489	354.75	1250.25	1605
OsC2DP11	LOC_Os01g72230	Chr1	41882488	41886410	GLYMA_11G154100	GmChr11	12418998	12432367	0.370421	3.24887	0.114015	249.343	890.657	1140
OsC2DP55	LOC_Os06g41090	Chr6	24555313	24557973	GLYMA_10G092200	GmChr10	12833880	12837023	0.182565	3.97384	0.0459416	514.875	1873.12	2388
OsC2DP48	LOC_Os06g11990	Chr6	6401419	6407785	GLYMA_08G139300	GmChr8	10653279	10664544	0.164887	1.92824	0.0855118	830.5	2538.5	3369
OsC2DP2	LOC_Os01g07760	Chr1	3724314	3729284	GLYMA_08G211700	GmChr8	17098305	17101929	0.108724	4.82961	0.0225119	445.743	1915.26	2361
OsC2DP39	LOC_Os04g58720	Chr4	34915791	34920089	GLYMA_07G072500	GmChr7	6578861	6584270	0.269729	3.68693	0.073158	708.75	2270.25	2979
OsC2DP27	LOC_Os03g02740	Chr3	1027577	1031646	GLYMA_07G080400	GmChr7	7312327	7319873	0.268396	3.56238	0.0753416	593.015	2076.99	2670
OsC2DP10	LOC_Os01g70790	Chr1	40973255	40974782	GLYMA_07G248600	GmChr7	42689011	42690217	0.360122	2.2812	0.157865	228	609	837
OsC2DP67	LOC_Os07g47390	Chr7	28339687	28340470	GLYMA_07G248600	GmChr7	42689011	42690217	0.563302	1.8167	0.310068	175.333	487.667	663
OsC2DP2	LOC_Os01g07760	Chr1	3724314	3729284	GLYMA_06G068600	GmChr6	5257871	5262176	0.256378	4.07929	0.0628486	472.093	1954.91	2427
OsC2DP50	LOC_Os06g40170	Chr6	23908918	23913797	GLYMA_06G068600	GmChr6	5257871	5262176	0.330704	3.63911	0.090875	492.807	1943.19	2436
OsC2DP48	LOC_Os06g11990	Chr6	6401419	6407785	GLYMA_05G181600	GmChr5	36951163	36962327	0.163934	2.01775	0.081246	829.75	2539.25	3369
OsC2DP12	LOC_Os02g02790	Chr2	1061877	1066213	GLYMA_04G020400	GmChr4	1603209	1610515	0.822609	2.13135	0.385957	597.75	1757.25	2355
OsC2DP77	LOC_Os09g37100	Chr9	21391774	21397949	GLYMA_04G020400	GmChr4	1603209	1610515	0.233537	1.68761	0.138383	582	1926	2508
OsC2DP39	LOC_Os04g58720	Chr4	34915791	34920089	GLYMA_03G012600	GmChr3	1279041	1284547	0.267259	3.31185	0.0806978	710.25	2271.75	2982
OsC2DP38	LOC_Os04g58570	Chr4	34824425	34826306	GLYMA_03G015400	GmChr3	1531683	1534117	0.329156	3.27733	0.100434	97.6172	331.383	429
OsC2DP8	LOC_Os01g62430	Chr1	36135811	36137295	GLYMA_02G247900	GmChr2	43544999	43547689	0.536466	2.43679	0.220153	130.987	406.013	537
OsC2DP38	LOC_Os04g58570	Chr4	34824425	34826306	GLYMA_07G075300	GmChr7	6843882	6845602	0.346238	3.11162	0.111273	85.8166	277.183	363

## Sheet: Table S8
Supplementary Table 8. Synteny analysis for OsC2DP gene family between rice and wheat genome
Homologous Genes in Rice Genome					Homologous Genes in Wheat Genome				Ka	Ks	Ka/Ks	S	N	EffectiveLen
Gene Symbol	Gene ID	Chr.	Start	End	Gene ID	Chr.	Start	End
OsC2DP41	LOC_Os05g03610	Chr5	1535708	1541571	TraesCS1A02G069300	TaChr1A	51700021	51707185	0.128158	0.581614	0.220349	405.917	1322.08	1728
OsC2DP42	LOC_Os05g05650	Chr5	2806163	2808004	TraesCS1A02G105000	TaChr1A	100418166	100418954	0.29513	0.410741	0.718531	200.25	543.75	744
OsC2DP2	LOC_Os01g07760	Chr1	3724314	3729284	TraesCS1A02G115300	TaChr1A	119709077	119718495	0.144558	3.17293	0.0455597	565.333	1864.67	2430
OsC2DP43	LOC_Os05g07880	Chr5	4255763	4260333	TraesCS1A02G115300	TaChr1A	119709077	119718495	0.0920001	0.298804	0.307894	582.25	1853.75	2436
OsC2DP27	LOC_Os03g02740	Chr3	1027577	1031646	TraesCS1A02G187400	TaChr1A	338581948	338588620	0.185134	1.19635	0.154749	624.75	2057.25	2682
OsC2DP45	LOC_Os05g30970	Chr5	17983282	17989911	TraesCS1A02G236100	TaChr1A	418049851	418057245	0.0944844	0.580042	0.162892	417.167	1334.83	1752
OsC2DP10	LOC_Os01g70790	Chr1	40973255	40974782	TraesCS1A02G238100	TaChr1A	423948295	423949193	0.311223	0.558967	0.556782	156.917	401.083	558
OsC2DP11	LOC_Os01g72230	Chr1	41882488	41886410	TraesCS1A02G239200	TaChr1A	426528840	426532053	0.262632	1.1393	0.23052	240.833	875.167	1116
OsC2DP46	LOC_Os05g31720	Chr5	18466963	18470649	TraesCS1A02G239200	TaChr1A	426528840	426532053	0.140724	0.678869	0.207292	244.417	871.583	1116
OsC2DP47	LOC_Os05g35480	Chr5	21080988	21084058	TraesCS1A02G268700	TaChr1A	463400234	463403089	0.0508694	0.42352	0.120111	596.417	1809.58	2406
OsC2DP42	LOC_Os05g05650	Chr5	2806163	2808004	TraesCS1B02G116500	TaChr1B	136927092	136927871	0.283914	0.394006	0.720583	201.75	542.25	744
OsC2DP43	LOC_Os05g07880	Chr5	4255763	4260333	TraesCS1B02G135200	TaChr1B	172006702	172013988	0.115424	0.33607	0.343452	582.083	1853.92	2436
OsC2DP27	LOC_Os03g02740	Chr3	1027577	1031646	TraesCS1B02G195200	TaChr1B	350391339	350397150	0.135471	1.15653	0.117136	562.583	1858.42	2421
OsC2DP45	LOC_Os05g30970	Chr5	17983282	17989911	TraesCS1B02G247700	TaChr1B	438176124	438183399	0.0937786	0.566814	0.165449	416.083	1332.92	1749
OsC2DP11	LOC_Os01g72230	Chr1	41882488	41886410	TraesCS1B02G251400	TaChr1B	444001282	444003817	0.259508	1.03839	0.249913	156.833	578.167	735
OsC2DP46	LOC_Os05g31720	Chr5	18466963	18470649	TraesCS1B02G251400	TaChr1B	444001282	444003817	0.157869	0.726765	0.217222	159	576	735
OsC2DP47	LOC_Os05g35480	Chr5	21080988	21084058	TraesCS1B02G279300	TaChr1B	487678899	487682502	0.047462	0.455829	0.104122	569.417	1728.58	2298
OsC2DP41	LOC_Os05g03610	Chr5	1535708	1541571	TraesCS1D02G071800	TaChr1D	52338417	52345805	0.124463	0.603482	0.206241	406.25	1321.75	1728
OsC2DP42	LOC_Os05g05650	Chr5	2806163	2808004	TraesCS1D02G097200	TaChr1D	83914960	83915748	0.294763	0.41096	0.717256	201.75	542.25	744
OsC2DP2	LOC_Os01g07760	Chr1	3724314	3729284	TraesCS1D02G116700	TaChr1D	112467930	112473378	0.145816	2.90628	0.0501728	564.833	1865.17	2430
OsC2DP43	LOC_Os05g07880	Chr5	4255763	4260333	TraesCS1D02G116700	TaChr1D	112467930	112473378	0.0910424	0.29805	0.30546	581.417	1854.58	2436
OsC2DP27	LOC_Os03g02740	Chr3	1027577	1031646	TraesCS1D02G189300	TaChr1D	261736428	261742161	0.136714	1.10312	0.123934	562	1859	2421
OsC2DP10	LOC_Os01g70790	Chr1	40973255	40974782	TraesCS1D02G235100	TaChr1D	324274463	324275632	0.307141	0.574347	0.534766	156.583	401.417	558
OsC2DP45	LOC_Os05g30970	Chr5	17983282	17989911	TraesCS1D02G236200	TaChr1D	325666502	325674201	0.0900583	0.556528	0.161822	417.417	1331.58	1749
OsC2DP11	LOC_Os01g72230	Chr1	41882488	41886410	TraesCS1D02G239400	TaChr1D	329476894	329480365	0.266095	1.23307	0.2158	241.417	874.583	1116
OsC2DP46	LOC_Os05g31720	Chr5	18466963	18470649	TraesCS1D02G239400	TaChr1D	329476894	329480365	0.139385	0.657829	0.211887	244.667	871.333	1116
OsC2DP47	LOC_Os05g35480	Chr5	21080988	21084058	TraesCS1D02G268800	TaChr1D	364384276	364387365	0.050283	0.47839	0.105109	596.583	1809.42	2406
OsC2DP69	LOC_Os07g49330	Chr7	29545825	29548981	TraesCS2A02G084000	TaChr2A	38534860	38538480	0.141332	0.576085	0.245332	415.75	1357.25	1773
OsC2DP68	LOC_Os07g47400	Chr7	28344133	28345412	TraesCS2A02G115300	TaChr2A	65812998	65814194	0.384716	0.456782	0.842233	244.083	652.917	897
OsC2DP67	LOC_Os07g47390	Chr7	28339687	28340470	TraesCS2A02G115700	TaChr2A	66003099	66004300	0.412001	0.385458	1.06886	184.417	496.583	681
OsC2DP66	LOC_Os07g39620	Chr7	23746456	23748732	TraesCS2A02G190900	TaChr2A	157545849	157547856	0.0969538	0.346434	0.279862	316.583	958.417	1275
OsC2DP64	LOC_Os07g31720	Chr7	18840247	18842537	TraesCS2A02G229100	TaChr2A	257780342	257782341	0.0966357	0.424265	0.227772	119.333	378.667	498
OsC2DP58	LOC_Os07g01770	Chr7	452093	460151	TraesCS2A02G261400	TaChr2A	412370842	412371871	0.183263	1.46992	0.124676	112	368	480
OsC2DP59	LOC_Os07g01780	Chr7	457738	460218	TraesCS2A02G261500	TaChr2A	412432261	412433247	0.315534	2.2042	0.143151	110.75	366.25	477
OsC2DP35	LOC_Os04g40070	Chr4	23859220	23863737	TraesCS2A02G327300	TaChr2A	558948654	558952218	0.0776958	0.68154	0.114	486.167	1616.83	2103
OsC2DP34	LOC_Os04g39680	Chr4	23640853	23643655	TraesCS2A02G329400	TaChr2A	561554032	561556509	0.134566	0.281324	0.478331	641.917	1773.08	2415
OsC2DP20	LOC_Os02g42710	Chr2	25684044	25687149	TraesCS2A02G372000	TaChr2A	614393729	614395704	0.132897	0.742409	0.179008	98.6667	324.333	423
OsC2DP36	LOC_Os04g44870	Chr4	26558810	26561326	TraesCS2A02G372000	TaChr2A	614393729	614395704	0.116628	0.562125	0.207477	97.3333	328.667	426
OsC2DP37	LOC_Os04g55220	Chr4	32826758	32831122	TraesCS2A02G517200	TaChr2A	740378947	740384483	0.0690831	0.504759	0.136864	393.333	1310.67	1704
OsC2DP40	LOC_Os04g59520	Chr4	35398604	35402604	TraesCS2A02G557900	TaChr2A	761304434	761308363	0.14481	0.428222	0.338166	778	2249	3027
OsC2DP39	LOC_Os04g58720	Chr4	34915791	34920089	TraesCS2A02G582000	TaChr2A	774567988	774571038	0.0428608	0.63318	0.0676914	725.583	2298.42	3024
OsC2DP69	LOC_Os07g49330	Chr7	29545825	29548981	TraesCS2B02G098500	TaChr2B	58321242	58325230	0.144199	0.571777	0.252194	416.583	1359.42	1776
OsC2DP68	LOC_Os07g47400	Chr7	28344133	28345412	TraesCS2B02G135000	TaChr2B	101453566	101454909	0.387651	0.503902	0.769298	248	664	912
OsC2DP67	LOC_Os07g47390	Chr7	28339687	28340470	TraesCS2B02G135200	TaChr2B	101541903	101543048	0.401934	0.441112	0.911183	183.917	497.083	681
OsC2DP66	LOC_Os07g39620	Chr7	23746456	23748732	TraesCS2B02G216200	TaChr2B	201768932	201770930	0.102616	0.363436	0.282351	318.25	962.75	1281
OsC2DP64	LOC_Os07g31720	Chr7	18840247	18842537	TraesCS2B02G250500	TaChr2B	260605521	260607195	0.0940924	0.379631	0.247852	119.167	378.833	498
OsC2DP58	LOC_Os07g01770	Chr7	452093	460151	TraesCS2B02G280800	TaChr2B	387152327	387153291	0.181957	1.65249	0.11011	109.667	370.333	480
OsC2DP34	LOC_Os04g39680	Chr4	23640853	23643655	TraesCS2B02G352900	TaChr2B	503770538	503773490	0.230254	0.404531	0.569188	661.25	1786.75	2448
OsC2DP35	LOC_Os04g40070	Chr4	23859220	23863737	TraesCS2B02G354700	TaChr2B	505943134	505947537	0.0759966	0.663552	0.11453	487.833	1621.17	2109
OsC2DP20	LOC_Os02g42710	Chr2	25684044	25687149	TraesCS2B02G389100	TaChr2B	552260576	552262910	0.125712	0.854891	0.14705	99	324	423
OsC2DP36	LOC_Os04g44870	Chr4	26558810	26561326	TraesCS2B02G389100	TaChr2B	552260576	552262910	0.107912	0.61527	0.175389	97.6667	328.333	426
OsC2DP37	LOC_Os04g55220	Chr4	32826758	32831122	TraesCS2B02G545700	TaChr2B	742523894	742529461	0.0698643	0.563817	0.123913	392.333	1311.67	1704
OsC2DP38	LOC_Os04g58570	Chr4	34824425	34826306	TraesCS2B02G598600	TaChr2B	781584102	781585699	0.17765	0.612014	0.290271	94.4167	325.583	420
OsC2DP39	LOC_Os04g58720	Chr4	34915791	34920089	TraesCS2B02G605000	TaChr2B	786229219	786233560	0.0437876	0.655603	0.0667898	725.833	2298.17	3024
OsC2DP40	LOC_Os04g59520	Chr4	35398604	35402604	TraesCS2B02G622500	TaChr2B	796597519	796600632	0.149321	0.495242	0.301511	777.5	2246.5	3024
OsC2DP30	LOC_Os03g18010	Chr3	10025401	10027931	TraesCS2D02G082000	TaChr2D	35259471	35263395	0.155065	1.09283	0.141893	327.5	1103.5	1431
OsC2DP69	LOC_Os07g49330	Chr7	29545825	29548981	TraesCS2D02G082000	TaChr2D	35259471	35263395	0.133192	0.614035	0.216912	413.833	1356.17	1770
OsC2DP68	LOC_Os07g47400	Chr7	28344133	28345412	TraesCS2D02G119600	TaChr2D	68903785	68905171	0.403261	0.479006	0.841871	248.583	660.417	909
OsC2DP66	LOC_Os07g39620	Chr7	23746456	23748732	TraesCS2D02G197100	TaChr2D	143757409	143759385	0.0981786	0.361138	0.271859	316.917	958.083	1275
OsC2DP65	LOC_Os07g31830	Chr7	18911787	18914891	TraesCS2D02G233200	TaChr2D	207251021	207251752	0.116576	0.611001	0.190796	106.083	385.917	492
OsC2DP64	LOC_Os07g31720	Chr7	18840247	18842537	TraesCS2D02G233300	TaChr2D	207274842	207277154	0.0853271	0.419451	0.203426	119.833	378.167	498
OsC2DP58	LOC_Os07g01770	Chr7	452093	460151	TraesCS2D02G262500	TaChr2D	318714818	318715773	0.176221	1.36136	0.129445	111.75	368.25	480
OsC2DP34	LOC_Os04g39680	Chr4	23640853	23643655	TraesCS2D02G333300	TaChr2D	426942233	426945417	0.127535	0.300736	0.424078	639.75	1769.25	2409
OsC2DP35	LOC_Os04g40070	Chr4	23859220	23863737	TraesCS2D02G335600	TaChr2D	428867436	428871574	0.0700561	0.65704	0.106624	484.75	1612.25	2097
OsC2DP36	LOC_Os04g44870	Chr4	26558810	26561326	TraesCS2D02G368300	TaChr2D	472943468	472945896	0.114916	0.528889	0.217278	97.5	328.5	426
OsC2DP37	LOC_Os04g55220	Chr4	32826758	32831122	TraesCS2D02G518800	TaChr2D	608771752	608777174	0.0698829	0.526254	0.132793	392.667	1311.33	1704
OsC2DP40	LOC_Os04g59520	Chr4	35398604	35402604	TraesCS2D02G571700	TaChr2D	637901481	637904645	0.146778	0.470821	0.31175	774.083	2252.92	3027
OsC2DP39	LOC_Os04g58720	Chr4	34915791	34920089	TraesCS2D02G598200	TaChr2D	650325087	650329656	0.0430751	0.645661	0.0667148	724.75	2299.25	3024
OsC2DP1	LOC_Os01g03820	Chr1	1597486	1604610	TraesCS3A02G043600	TaChr3A	23650870	23658078	0.0894328	0.521922	0.171353	455.417	1491.58	1947
OsC2DP2	LOC_Os01g07760	Chr1	3724314	3729284	TraesCS3A02G130000	TaChr3A	107076189	107080320	0.0559584	0.572503	0.0977433	556.917	1873.08	2430
OsC2DP3	LOC_Os01g14050	Chr1	7862001	7867812	TraesCS3A02G170300	TaChr3A	178245198	178251375	0.112737	0.503843	0.223755	454.25	1531.75	1986
OsC2DP8	LOC_Os01g62430	Chr1	36135811	36137295	TraesCS3A02G359700	TaChr3A	607486621	607487813	0.174097	0.458182	0.379973	105	354	459
OsC2DP9	LOC_Os01g63470	Chr1	36770986	36772435	TraesCS3A02G367800	TaChr3A	616711546	616712649	0.111086	0.43411	0.255895	266.25	699.75	966
OsC2DP10	LOC_Os01g70790	Chr1	40973255	40974782	TraesCS3A02G454300	TaChr3A	692605994	692607405	0.103608	0.511157	0.202694	280.833	712.167	993
OsC2DP1	LOC_Os01g03820	Chr1	1597486	1604610	TraesCS3B02G040000	TaChr3B	19386567	19393560	0.0884629	0.529466	0.167079	454	1493	1947
OsC2DP2	LOC_Os01g07760	Chr1	3724314	3729284	TraesCS3B02G149100	TaChr3B	140486708	140490890	0.0562201	0.549083	0.102389	556.083	1873.92	2430
OsC2DP3	LOC_Os01g14050	Chr1	7862001	7867812	TraesCS3B02G196300	TaChr3B	222816074	222822195	0.110862	0.510685	0.217085	453.583	1523.42	1977
OsC2DP8	LOC_Os01g62430	Chr1	36135811	36137295	TraesCS3B02G392100	TaChr3B	617681660	617683373	0.147805	0.463472	0.318908	103.167	352.833	456
OsC2DP9	LOC_Os01g63470	Chr1	36770986	36772435	TraesCS3B02G399500	TaChr3B	630591591	630594028	0.112293	0.408745	0.274727	266.833	699.167	966
OsC2DP10	LOC_Os01g70790	Chr1	40973255	40974782	TraesCS3B02G492900	TaChr3B	738684539	738685648	0.120855	0.527094	0.229285	295.167	745.833	1041
OsC2DP11	LOC_Os01g72230	Chr1	41882488	41886410	TraesCS3B02G548000	TaChr3B	783471563	783475697	0.171952	0.678985	0.253249	251.667	882.333	1134
OsC2DP1	LOC_Os01g03820	Chr1	1597486	1604610	TraesCS3D02G037200	TaChr3D	13416093	13423040	0.0894168	0.526758	0.16975	455.167	1491.83	1947
OsC2DP2	LOC_Os01g07760	Chr1	3724314	3729284	TraesCS3D02G130900	TaChr3D	90824693	90828997	0.0574488	0.527172	0.108975	555.5	1874.5	2430
OsC2DP3	LOC_Os01g14050	Chr1	7862001	7867812	TraesCS3D02G171600	TaChr3D	152486801	152494583	0.109733	0.521142	0.210562	455.667	1536.33	1992
OsC2DP8	LOC_Os01g62430	Chr1	36135811	36137295	TraesCS3D02G353600	TaChr3D	464309973	464311891	0.159648	0.406516	0.392722	102.5	353.5	456
OsC2DP9	LOC_Os01g63470	Chr1	36770986	36772435	TraesCS3D02G360800	TaChr3D	474432325	474434001	0.108591	0.41119	0.264089	266.167	699.833	966
OsC2DP10	LOC_Os01g70790	Chr1	40973255	40974782	TraesCS3D02G446700	TaChr3D	555453378	555454934	0.119368	0.499014	0.239207	295.667	745.333	1041
OsC2DP28	LOC_Os03g09840	Chr3	4894522	4897057	TraesCS4A02G044500	TaChr4A	37028985	37032743	0.181136	0.798308	0.226899	277.833	904.167	1182
OsC2DP29	LOC_Os03g14700	Chr3	7989864	7994679	TraesCS4A02G081200	TaChr4A	84367051	84370422	0.134283	0.502985	0.266972	374.75	1152.25	1527
OsC2DP80	LOC_Os11g08090	Chr11	4233460	4243344	TraesCS4A02G218900	TaChr4A	521536568	521552140	0.0648979	0.477654	0.135868	1537.92	4804.08	6342
OsC2DP32	LOC_Os03g44890	Chr3	25326521	25330063	TraesCS4A02G300400	TaChr4A	598146043	598149655	0.0740246	0.422871	0.175052	794.583	2286.42	3081
OsC2DP32	LOC_Os03g44890	Chr3	25326521	25330063	TraesCS4B02G013400	TaChr4B	9514869	9518509	0.0791338	0.426158	0.185691	799.25	2305.75	3105
OsC2DP80	LOC_Os11g08090	Chr11	4233460	4243344	TraesCS4B02G097800	TaChr4B	102457769	102468601	0.0652124	0.48752	0.133763	1540.08	4801.92	6342
OsC2DP69	LOC_Os07g49330	Chr7	29545825	29548981	TraesCS4B02G195200	TaChr4B	420197892	420201623	0.183108	1.08317	0.169048	402.667	1343.33	1746
OsC2DP29	LOC_Os03g14700	Chr3	7989864	7994679	TraesCS4B02G222600	TaChr4B	467108094	467111498	0.134601	0.545379	0.246802	372	1143	1515
OsC2DP28	LOC_Os03g09840	Chr3	4894522	4897057	TraesCS4B02G265600	TaChr4B	536917003	536919543	0.18734	0.769563	0.243436	279.167	902.833	1182
OsC2DP78	LOC_Os09g39770	Chr9	22805610	22807049	TraesCS4D02G001900	TaChr4D	1239483	1240526	0.19816	0.744491	0.266169	237.083	614.917	852
OsC2DP32	LOC_Os03g44890	Chr3	25326521	25330063	TraesCS4D02G011200	TaChr4D	5523443	5527080	0.0711544	0.44015	0.16166	796.167	2296.83	3093
OsC2DP80	LOC_Os11g08090	Chr11	4233460	4243344	TraesCS4D02G094000	TaChr4D	69483751	69495734	0.0655815	0.486235	0.134876	1538.08	4803.92	6342
OsC2DP69	LOC_Os07g49330	Chr7	29545825	29548981	TraesCS4D02G195800	TaChr4D	340085748	340090648	0.182511	1.07607	0.16961	403.417	1342.58	1746
OsC2DP29	LOC_Os03g14700	Chr3	7989864	7994679	TraesCS4D02G223100	TaChr4D	380156041	380159419	0.131786	0.547091	0.240885	375.5	1151.5	1527
OsC2DP28	LOC_Os03g09840	Chr3	4894522	4897057	TraesCS4D02G265600	TaChr4D	435649735	435650942	0.186223	0.863316	0.215706	267.333	866.667	1134
OsC2DP27	LOC_Os03g02740	Chr3	1027577	1031646	TraesCS4D02G346700	TaChr4D	500497777	500501907	0.147583	0.697988	0.211441	593.25	1884.75	2478
OsC2DP73	LOC_Os09g07800	Chr9	3949844	3953272	TraesCS5A02G169300	TaChr5A	361708930	361712050	0.114463	0.412725	0.277334	123.917	383.083	507
OsC2DP74	LOC_Os09g25390	Chr9	15222652	15226444	TraesCS5A02G223500	TaChr5A	439374415	439377837	0.109196	0.251978	0.433353	620.667	1812.33	2433
OsC2DP75	LOC_Os09g34130	Chr9	20146860	20154260	TraesCS5A02G304200	TaChr5A	512827368	512834206	0.0613294	0.509284	0.120423	399	1350	1749
OsC2DP76	LOC_Os09g36770	Chr9	21213298	21223349	TraesCS5A02G330400	TaChr5A	539955781	539962250	0.0661505	0.538195	0.122912	355.417	1255.58	1611
OsC2DP77	LOC_Os09g37100	Chr9	21391774	21397949	TraesCS5A02G337100	TaChr5A	545632497	545639654	0.094345	0.455195	0.207263	597.833	1940.17	2538
OsC2DP27	LOC_Os03g02740	Chr3	1027577	1031646	TraesCS5A02G520900	TaChr5A	681462913	681466878	0.140719	0.669409	0.210214	593.583	1887.42	2481
OsC2DP73	LOC_Os09g07800	Chr9	3949844	3953272	TraesCS5B02G166000	TaChr5B	308110063	308113111	0.111272	0.414958	0.268151	123.417	383.583	507
OsC2DP74	LOC_Os09g25390	Chr9	15222652	15226444	TraesCS5B02G222500	TaChr5B	397513704	397517375	0.111374	0.265381	0.419675	618.167	1814.83	2433
OsC2DP75	LOC_Os09g34130	Chr9	20146860	20154260	TraesCS5B02G304400	TaChr5B	488607645	488614335	0.0626324	0.509353	0.122964	401.667	1356.33	1758
OsC2DP76	LOC_Os09g36770	Chr9	21213298	21223349	TraesCS5B02G330600	TaChr5B	514928677	514932480	0.0669837	0.489307	0.136895	354.75	1256.25	1611
OsC2DP77	LOC_Os09g37100	Chr9	21391774	21397949	TraesCS5B02G336100	TaChr5B	519146560	519153672	0.103247	0.477982	0.216007	598.833	1942.17	2541
OsC2DP33	LOC_Os03g62410	Chr3	35350196	35354897	TraesCS5B02G525600	TaChr5B	685432647	685437147	0.155955	0.621902	0.250771	590.25	1899.75	2490
OsC2DP73	LOC_Os09g07800	Chr9	3949844	3953272	TraesCS5D02G173700	TaChr5D	271899675	271903549	0.119889	0.403307	0.297264	123.417	383.583	507
OsC2DP74	LOC_Os09g25390	Chr9	15222652	15226444	TraesCS5D02G231100	TaChr5D	338386897	338390472	0.113052	0.254908	0.443502	617.75	1815.25	2433
OsC2DP75	LOC_Os09g34130	Chr9	20146860	20154260	TraesCS5D02G311000	TaChr5D	407523364	407530311	0.0620858	0.511118	0.121471	398	1351	1749
OsC2DP76	LOC_Os09g36770	Chr9	21213298	21223349	TraesCS5D02G336200	TaChr5D	425717325	425721248	0.0669744	0.468269	0.143026	354.583	1256.42	1611
OsC2DP77	LOC_Os09g37100	Chr9	21391774	21397949	TraesCS5D02G341800	TaChr5D	429904515	429911192	0.107274	0.483354	0.221937	575.833	1869.17	2445
OsC2DP33	LOC_Os03g62410	Chr3	35350196	35354897	TraesCS5D02G524600	TaChr5D	543596185	543600775	0.147895	0.64722	0.228509	583.917	1891.08	2475
OsC2DP12	LOC_Os02g02790	Chr2	1061877	1066213	TraesCS6A02G071700	TaChr6A	39171467	39177284	0.613133	1.04849	0.584775	654.5	1772.5	2427
OsC2DP13	LOC_Os02g10480	Chr2	5505016	5508425	TraesCS6A02G160700	TaChr6A	155252680	155255714	0.111864	0.767055	0.145835	215.667	735.333	951
OsC2DP54	LOC_Os06g40704	Chr6	24264404	24268015	TraesCS6A02G160700	TaChr6A	155252680	155255714	0.17561	1.00063	0.175499	216	726	942
OsC2DP14	LOC_Os02g10630	Chr2	5586939	5593645	TraesCS6A02G162600	TaChr6A	157961314	157967768	0.138764	0.524497	0.264565	734.583	2469.42	3204
OsC2DP53	LOC_Os06g40570	Chr6	24187249	24192151	TraesCS6A02G162600	TaChr6A	157961314	157967768	0.223465	0.880479	0.253799	665.833	2256.17	2922
OsC2DP20	LOC_Os02g42710	Chr2	25684044	25687149	TraesCS6A02G236000	TaChr6A	445569911	445576294	0.0379128	0.585523	0.0647503	98.4167	324.583	423
OsC2DP36	LOC_Os04g44870	Chr4	26558810	26561326	TraesCS6A02G236000	TaChr6A	445569911	445576294	0.116667	0.66714	0.174877	96.75	326.25	423
OsC2DP22	LOC_Os02g44560	Chr2	27009020	27010017	TraesCS6A02G245900	TaChr6A	457095003	457095862	0.184195	0.817167	0.225407	128.25	435.75	564
OsC2DP21	LOC_Os02g44490	Chr2	26924717	26927173	TraesCS6A02G246700	TaChr6A	457617229	457619947	0.167823	0.337677	0.496993	580.5	1723.5	2304
OsC2DP23	LOC_Os02g49070	Chr2	29997568	30002813	TraesCS6A02G285400	TaChr6A	516676779	516682190	0.103689	0.478408	0.216738	222.417	767.583	990
OsC2DP24	LOC_Os02g57000	Chr2	34920542	34921736	TraesCS6A02G386100	TaChr6A	603242824	603243672	0.298705	0.382021	0.781907	214.917	583.083	798
OsC2DP25	LOC_Os02g57090	Chr2	34958012	34961608	TraesCS6A02G386900	TaChr6A	603403406	603406441	0.0691127	0.678819	0.101813	748.583	2221.42	2970
OsC2DP26	LOC_Os02g58230	Chr2	35643004	35648165	TraesCS6A02G413700	TaChr6A	614645391	614650712	0.102168	0.555191	0.184023	495	1464	1959
OsC2DP12	LOC_Os02g02790	Chr2	1061877	1066213	TraesCS6B02G096200	TaChr6B	72331858	72340562	0.605253	1.04621	0.578519	644.667	1758.33	2403
OsC2DP14	LOC_Os02g10630	Chr2	5586939	5593645	TraesCS6B02G188600	TaChr6B	217165011	217172302	0.140959	0.49627	0.284038	734.583	2469.42	3204
OsC2DP53	LOC_Os06g40570	Chr6	24187249	24192151	TraesCS6B02G188600	TaChr6B	217165011	217172302	0.223383	0.835542	0.267351	663.417	2255.58	2919
OsC2DP13	LOC_Os02g10480	Chr2	5505016	5508425	TraesCS6B02G190600	TaChr6B	223441560	223444624	0.103091	0.805777	0.12794	217.333	733.667	951
OsC2DP54	LOC_Os06g40704	Chr6	24264404	24268015	TraesCS6B02G190600	TaChr6B	223441560	223444624	0.167717	0.980351	0.171079	217.833	724.167	942
OsC2DP20	LOC_Os02g42710	Chr2	25684044	25687149	TraesCS6B02G264600	TaChr6B	476118839	476125138	0.0411822	0.520495	0.0791212	98.5833	324.417	423
OsC2DP36	LOC_Os04g44870	Chr4	26558810	26561326	TraesCS6B02G264600	TaChr6B	476118839	476125138	0.113157	0.71715	0.157788	96.9167	326.083	423
OsC2DP21	LOC_Os02g44490	Chr2	26924717	26927173	TraesCS6B02G277900	TaChr6B	502791854	502794187	0.169081	0.309399	0.546483	579.833	1724.17	2304
OsC2DP23	LOC_Os02g49070	Chr2	29997568	30002813	TraesCS6B02G314300	TaChr6B	561836170	561839218	0.128956	0.505814	0.254947	223.333	766.667	990
OsC2DP24	LOC_Os02g57000	Chr2	34920542	34921736	TraesCS6B02G425100	TaChr6B	694250385	694251446	0.286589	0.393261	0.72875	217.833	589.167	807
OsC2DP25	LOC_Os02g57090	Chr2	34958012	34961608	TraesCS6B02G426600	TaChr6B	694971183	694974818	0.0692915	0.759132	0.0912773	749.5	2223.5	2973
OsC2DP26	LOC_Os02g58230	Chr2	35643004	35648165	TraesCS6B02G463000	TaChr6B	715703876	715709632	0.102766	0.574933	0.178745	494.75	1461.25	1956
OsC2DP14	LOC_Os02g10630	Chr2	5586939	5593645	TraesCS6D02G149600	TaChr6D	123155278	123162507	0.144376	0.506546	0.28502	733.583	2473.42	3207
OsC2DP13	LOC_Os02g10480	Chr2	5505016	5508425	TraesCS6D02G152000	TaChr6D	125238177	125241060	0.103386	0.797781	0.129592	215.833	735.167	951
OsC2DP54	LOC_Os06g40704	Chr6	24264404	24268015	TraesCS6D02G152000	TaChr6D	125238177	125241060	0.169585	1.02578	0.165323	216.167	725.833	942
OsC2DP19	LOC_Os02g39280	Chr2	23720437	23726180	TraesCS6D02G199900	TaChr6D	277672391	277678491	0.194985	0.628265	0.310355	356.667	1131.33	1488
OsC2DP20	LOC_Os02g42710	Chr2	25684044	25687149	TraesCS6D02G218700	TaChr6D	308884063	308899766	0.0379128	0.563664	0.0672614	98.4167	324.583	423
OsC2DP21	LOC_Os02g44490	Chr2	26924717	26927173	TraesCS6D02G228900	TaChr6D	320111968	320114582	0.167249	0.323983	0.516227	579.667	1724.33	2304
OsC2DP23	LOC_Os02g49070	Chr2	29997568	30002813	TraesCS6D02G265900	TaChr6D	375292236	375298576	0.101449	0.474166	0.213952	222.417	767.583	990
OsC2DP24	LOC_Os02g57000	Chr2	34920542	34921736	TraesCS6D02G370700	TaChr6D	456518606	456519741	0.28192	0.414325	0.680434	216.75	587.25	804
OsC2DP25	LOC_Os02g57090	Chr2	34958012	34961608	TraesCS6D02G371600	TaChr6D	456788166	456791189	0.0669983	0.704592	0.0950881	749.667	2223.33	2973
OsC2DP26	LOC_Os02g58230	Chr2	35643004	35648165	TraesCS6D02G398300	TaChr6D	469574103	469579729	0.107234	0.629543	0.170336	494.5	1464.5	1959
OsC2DP48	LOC_Os06g11990	Chr6	6401419	6407785	TraesCS7A02G182200	TaChr7A	136805248	136818025	0.0278915	0.429688	0.064911	836.667	2532.33	3369
OsC2DP49	LOC_Os06g19400	Chr6	11046380	11054423	TraesCS7A02G218500	TaChr7A	185634996	185639912	0.102949	0.445288	0.231197	710.25	2385.75	3096
OsC2DP50	LOC_Os06g40170	Chr6	23908918	23913797	TraesCS7A02G376500	TaChr7A	549527735	549531321	0.188524	0.517509	0.364292	583.833	1864.17	2448
OsC2DP14	LOC_Os02g10630	Chr2	5586939	5593645	TraesCS7A02G378700	TaChr7A	554389968	554396875	0.232035	0.862824	0.268925	732.667	2462.33	3195
OsC2DP53	LOC_Os06g40570	Chr6	24187249	24192151	TraesCS7A02G378700	TaChr7A	554389968	554396875	0.112389	0.506946	0.221699	666.917	2273.08	2940
OsC2DP55	LOC_Os06g41090	Chr6	24555313	24557973	TraesCS7A02G403500	TaChr7A	583870804	583874172	0.0436075	0.446303	0.0977081	615.417	1817.58	2433
OsC2DP57	LOC_Os06g47130	Chr6	28558292	28564762	TraesCS7A02G447300	TaChr7A	642091089	642103635	0.0927602	0.526673	0.176125	365.583	1245.42	1611
OsC2DP48	LOC_Os06g11990	Chr6	6401419	6407785	TraesCS7B02G087000	TaChr7B	100734957	100747061	0.0302343	0.404797	0.0746901	715	2171	2886
OsC2DP49	LOC_Os06g19400	Chr6	11046380	11054423	TraesCS7B02G125400	TaChr7B	146891100	146896469	0.108144	0.423634	0.255277	709.583	2386.42	3096
OsC2DP50	LOC_Os06g40170	Chr6	23908918	23913797	TraesCS7B02G277900	TaChr7B	508656998	508661040	0.185676	0.52892	0.351048	583	1865	2448
OsC2DP53	LOC_Os06g40570	Chr6	24187249	24192151	TraesCS7B02G280500	TaChr7B	513651911	513658815	0.111277	0.516921	0.215269	664.833	2269.17	2934
OsC2DP55	LOC_Os06g41090	Chr6	24555313	24557973	TraesCS7B02G302900	TaChr7B	540247562	540250862	0.0410557	0.416064	0.0986764	615.333	1814.67	2430
OsC2DP57	LOC_Os06g47130	Chr6	28558292	28564762	TraesCS7B02G347000	TaChr7B	603585437	603596838	0.0886451	0.602389	0.147156	367.083	1243.92	1611
OsC2DP48	LOC_Os06g11990	Chr6	6401419	6407785	TraesCS7D02G183600	TaChr7D	136996147	137008843	0.0274845	0.442335	0.062135	836.917	2532.08	3369
OsC2DP49	LOC_Os06g19400	Chr6	11046380	11054423	TraesCS7D02G220200	TaChr7D	180678283	180683066	0.10415	0.432945	0.240562	711.917	2384.08	3096
OsC2DP50	LOC_Os06g40170	Chr6	23908918	23913797	TraesCS7D02G372800	TaChr7D	483139680	483143432	0.187873	0.496892	0.378096	584.167	1863.83	2448
OsC2DP14	LOC_Os02g10630	Chr2	5586939	5593645	TraesCS7D02G375600	TaChr7D	485831024	485837976	0.235704	0.895925	0.263084	737.75	2478.25	3216
OsC2DP53	LOC_Os06g40570	Chr6	24187249	24192151	TraesCS7D02G375600	TaChr7D	485831024	485837976	0.112959	0.514639	0.219491	668	2272	2940
OsC2DP55	LOC_Os06g41090	Chr6	24555313	24557973	TraesCS7D02G396900	TaChr7D	511324257	511327432	0.0400938	0.40361	0.0993381	615.667	1814.33	2430
OsC2DP57	LOC_Os06g47130	Chr6	28558292	28564762	TraesCS7D02G437000	TaChr7D	556309722	556320433	0.0881364	0.548376	0.160723	366.333	1244.67	1611

## Sheet: Table S9
Supplementary Table 9. Prediction for functional motif of promoter in OsC2DPs
Functions	Elements	Total No.	OsC2DP1	OsC2DP2	OsC2DP3	OsC2DP4	OsC2DP5	OsC2DP6	OsC2DP7	OsC2DP8	OsC2DP9	OsC2DP10	OsC2DP11	OsC2DP12	OsC2DP13	OsC2DP14	OsC2DP15	OsC2DP16	OsC2DP17	OsC2DP18	OsC2DP19	OsC2DP20	OsC2DP21	OsC2DP22	OsC2DP23	OsC2DP24	OsC2DP25	OsC2DP26	OsC2DP27	OsC2DP28	OsC2DP29	OsC2DP30	OsC2DP31	OsC2DP32	OsC2DP33	OsC2DP34	OsC2DP35	OsC2DP36	OsC2DP37	OsC2DP38	OsC2DP39	OsC2DP40	OsC2DP41	OsC2DP42	OsC2DP43	OsC2DP44	OsC2DP45	OsC2DP46	OsC2DP47
Phytohormones	ABA-responsive element	289	2	4	8	1	13	2	4	8	3	4	6	6	4	5	5	2	3	2	5	7	5	1	2	8	5	3	6	1	12	4	1	6	3	-	-	7	2	3	5	2	4	5	5	1	5	4	5
	Auxin-responsive element	67	-	2	-	-	1	-	2	1	-	-	3	-	1	1	-	-	-	-	1	-	-	-	2	2	-	-	3	1	-	2	-	1	1	1	1	3	1	1	-	1	1	1	1	-	1	1	1
	GA-responsive element	56	2	-	1	-	1	-	-	-	-	1	-	-	1	-	-	1	1	-	-	-	-	-	1	-	-	1	1	2	1	-	3	1	2	1	-	-	-	1	-	-	-	1	-	1	-	2	1
	MeJA-responsive element	390	10	2	-	12	4	4	4	6	10	12	4	6	6	6	2	14	2	2	-	-	12	2	6	-	-	12	8	2	-	8	-	8	-	-	-	16	4	4	6	4	4	10	6	2	2	4	4
	SA-responsive element	47	-	-	-	1	-	1	1	1	-	-	1	-	1	-	-	1	-	-	-	1	-	1	-	2	-	-	2	-	4	2	1	-	-	1	-	-	1	1	-	1	1	1	-	1	1	-	-
Abiotic stresses	Cold-responsive element	53	-	1	-	1	1	-	2	3	-	-	1	-	-	-	2	-	3	-	2	1	-	1	1	-	-	2	-	1	2	-	-	1	1	1	1	-	2	-	2	-	-	1	1	1	-	3	1
	Drought-responsive element	59	-	1	1	2	-	-	-	4	3	1	-	-	1	1	-	2	1	-	1	1	1	-	1	1	3	1	1	2	1	-	-	-	1	1	-	-	2	-	1	-	-	-	-	1	1	1	1
	Salt-responsive element	349	3	4	3	5	9	4	4	3	5	3	3	2	3	6	2	1	5	-	3	-	5	6	3	3	4	3	4	5	10	6	3	2	4	3	1	2	3	6	3	6	8	5	8	9	5	9	2
	Heat shock-responsive element	347	9	4	4	3	3	4	2	5	5	2	2	3	8	2	3	7	5	4	8	1	2	4	7	3	7	1	2	8	1	4	3	3	8	3	8	7	2	3	1	4	8	1	1	3	4	5	3
	Light-responsive element	923	7	13	20	5	28	12	6	13	6	13	13	12	12	12	14	18	13	14	9	14	11	15	9	8	14	12	7	7	22	15	10	14	13	6	8	14	8	13	9	10	6	13	18	6	16	16	11
	Circadian-responsive element	7	-	-	-	1	-	-	-	-	-	-	1	-	-	-	-	-	-	-	-	-	-	-	-	-	-	-	-	-	-	-	-	-	-	-	-	-	-	-	-	-	-	-	-	1	-	-	-
	Wound-responsive element	5	-	-	-	-	-	-	-	-	-	-	-	-	-	-	-	-	-	-	-	-	-	-	-	-	-	-	-	-	-	-	-	-	-	-	-	-	-	-	-	-	-	1	-	-	1	-	-
[truncated: 35 more columns]

## Sheet: Table S10
Supplementary Table 10. Primers list for qRT-PCR in present study
Gene ID	Name	Forward primer	Reverse primer
LOC_Os12g44350	Actin	CCTGGCAGTATGAAGGTAGTTG	GAAGCACTTCATGTGGACGAT
LOC_Os01g03820	OsC2DP1	CCCTCTTGTCTTGTTTG	TCTATGGCTGACCTCCT
LOC_Os02g22130	OsC2DP16	GGTGGAGGTTGTCAAGATG	GGCAGTTCTGTCTATTGGGT
LOC_Os02g25060	OsC2DP17	CTCTACCACGCATAACG	ATCTGCTCCTAAGAGTTTC
LOC_Os02g39280	OsC2DP19	CAGTCCAGCACCAAGTCC	CAGCCACCACAACCACC
LOC_Os02g57090	OsC2DP25	TCCGCTTTCAGGCTACCA	TGCTGCGTCTCATACTCCATA
LOC_Os03g09840	OsC2DP28	GTAATGGCTGATGGAAAG	TTGTTGGGTGCTGGAAT
LOC_Os03g14700	OsC2DP29	GCAATGCCTGGTCTTTCA	TGGGACGACGATTCTGTG
LOC_Os01g14050	OsC2DP3	CTGATATGAATGGGCTCT	CCACGATGTAATGGGTA
LOC_Os05g03610	OsC2DP41	CCCGACCTCCAATCCAA	CCGCCATGTTCTCAGTTTC
LOC_Os05g31720	OsC2DP46	TCAGGTGGAAATGCTACG	ACGCTCCTCTGTTGTGC
LOC_Os06g11990	OsC2DP48	TAGCCGAGCAAATAAGA	ATAGCTGCCTGAACAGAG
LOC_Os06g19400	OsC2DP49	CTCGGGACGCAGTGGTA	GGTCATCTGAAACGCAAT
LOC_Os01g40480	OsC2DP5	GCCATCAACCACGCCAAGC	AGCAGACGCCACCGAGGAA
LOC_Os07g31720	OsC2DP64	CGCAGTCACAAATCCTACA	ACTCAGCTACGCCCATG
LOC_Os08g38440	OsC2DP71	GGGCAGAGCTGGTTTCA	CGATGGCTTATTGGACTT
LOC_Os10g38060	OsC2DP79	GCCAAATCGGTGAACAG	TTACGGTCAACACTTACAGG
LOC_Os01g62430	OsC2DP8	AAGAGCAGCGTCGCCAGAG	TCCCGTGAGAAGGTGTCGTG
LOC_Os01g63470	OsC2DP9	CAGCATCAACACCAGCACCC	GACGACGGTCACCTCCAGAT

[truncated: 1 more sheets: Table S11]
